# Supplementary material for: Genome-wide association study of 29 morphological traits in Aegilops tauschii
Source: Sci Rep. 2015 Oct 27;5:15562. doi: 10.1038/srep15562 (PMC4622089; doi:10.1038/srep15562)
Supplement: Supplementary Information Table S3 [file srep15562-s1.xls]

## Sheet: Table S3
Table S3. Correlation coefficients among 29 investigated morphological traits
Trait		PH	SL	IL1	IL2	IL3	IL4	FL	FW	LN	SNN	AL1	AL2	SPL	SPW	SPN	GL1	GL2	GW1	GW2	GT1	GT2	LL1	LL2	LW1	LW2	PL1	PL2	PW1	PW2
PH	Pearson Correlation	1	0.0182938	0.0847844	.233**	.295**	.312**	.160**	.633**	-0.00818004	0.0761204	.410**	.123*	.152**	.601**	-.112*	.307**	0.0993684	.666**	.646**	.489**	.505**	.319**	0.00538967	.601**	.600**	.407**	.138*	.582**	.574**
	P（two-tailed）		0.743651	0.128959	2.42375e-05	6.97065e-08	1.00662e-08	0.00402226	1.91541e-37	0.88375	0.173009	1.76566e-14	0.027528	0.00610903	5.35861e-33	0.0449654	1.89317e-08	0.0749816	1.05657e-42	2.17748e-39	9.89279e-21	3.16421e-22	4.91363e-09	0.923252	4.59447e-33	6.99478e-33	2.93513e-14	0.0128794	1.51901e-30	1.29589e-29
SL	Pearson Correlation	0.0182938	1	.347**	.197**	.180**	.172**	.580**	.201**	0.0660698	-0.048395	.124*	.179**	.223**	-.265**	.543**	.272**	.334**	-.293**	-.299**	-.232**	-.237**	.162**	.249**	-.221**	-.213**	0.0412775	.134*	-.208**	-.207**
	P（two-tailed）	0.743651		1.59399e-10	0.000389575	0.00119422	0.00194727	2.16304e-30	0.000279529	0.237102	0.386739	0.0260884	0.00124388	5.61919e-05	1.4059e-06	4.54032e-26	7.43305e-07	8.0492e-10	8.10617e-08	4.29183e-08	2.55115e-05	1.76212e-05	0.00347971	6.21976e-06	6.14235e-05	0.000114293	0.460434	0.0163818	0.000168664	0.00018205
IL1	Pearson Correlation	0.0847844	.347**	1	.898**	.822**	.776**	.180**	.306**	.176**	.260**	.539**	.583**	.569**	.253**	-.326**	.466**	.500**	.140*	.144**	.257**	.243**	.479**	.511**	.215**	.242**	.447**	.484**	.247**	.271**
	P（two-tailed）	0.128959	1.59399e-10		5.27525e-116	4.39924e-80	4.18525e-66	0.00117126	2.08438e-08	0.00150748	2.17013e-06	1.24661e-25	9.5591e-31	4.77783e-29	4.36259e-06	2.12353e-09	9.82258e-19	9.10475e-22	0.0119122	0.00958326	3.00064e-06	1.01112e-05	7.29766e-20	8.70925e-23	0.000102986	1.10206e-05	3.27891e-17	2.70295e-20	7.36046e-06	8.14595e-07
IL2	Pearson Correlation	.233**	.197**	.898**	1	.972**	.944**	-0.00391657	.440**	.248**	.377**	.526**	.524**	.675**	.496**	-.555**	.489**	.504**	.372**	.381**	.513**	.504**	.608**	.602**	.454**	.492**	.658**	.657**	.487**	.511**
	P（two-tailed）	2.42375e-05	0.000389575	5.27525e-116		3.88955e-203	2.74325e-156	0.944188	1.15502e-16	6.54106e-06	2.73433e-12	2.75465e-24	3.94352e-24	3.19352e-44	2.12497e-21	2.02992e-27	8.45623e-21	4.22726e-22	5.0829e-12	1.4019e-12	4.98943e-23	3.68363e-22	5.76559e-34	3.80193e-33	8.13305e-18	5.00487e-21	2.35798e-41	3.13262e-41	1.30115e-20	8.69749e-23
IL3	Pearson Correlation	.295**	.180**	.822**	.972**	1	.984**	-0.032594	.487**	.235**	.392**	.519**	.497**	.693**	.567**	-.577**	.501**	.514**	.452**	.462**	.569**	.568**	.634**	.620**	.535**	.570**	.698**	.692**	.562**	.585**
	P（two-tailed）	6.97065e-08	0.00119422	4.39924e-80	3.88955e-203		8.50253e-242	0.560056	1.31138e-20	2.05594e-05	2.73061e-13	1.38573e-23	1.63818e-21	2.36503e-47	7.96385e-29	6.49392e-30	7.13838e-22	3.81873e-23	1.23655e-17	2.10669e-18	4.73158e-29	7.46969e-29	1.45331e-37	1.34982e-35	3.3757e-25	4.04949e-29	2.27695e-48	3.79128e-47	3.78939e-28	5.81981e-31
IL4	Pearson Correlation	.312**	.172**	.776**	.944**	.984**	1	-0.0448874	.499**	.247**	.407**	.516**	.497**	.684**	.592**	-.589**	.486**	.501**	.487**	.495**	.588**	.582**	.620**	.609**	.566**	.602**	.695**	.688**	.592**	.615**
	P（two-tailed）	1.00662e-08	0.00194727	4.18525e-66	2.74325e-156	8.50253e-242		0.42212	1.20969e-21	7.58224e-06	2.93678e-14	2.8273e-23	1.62404e-21	8.22376e-46	8.59552e-32	1.79875e-31	1.56864e-20	6.87272e-22	1.38121e-20	2.4275e-21	2.19217e-31	1.52242e-30	1.34454e-35	5.11572e-34	1.27633e-28	4.4623e-33	8.54861e-48	1.57457e-46	8.56503e-32	6.32836e-35
FL	Pearson Correlation	.160**	.580**	.180**	-0.00391657	-0.032594	-0.0448874	1	.206**	-.132*	-.308**	.169**	.148**	0.00517758	-.255**	.575**	.191**	.185**	-.195**	-.203**	-.276**	-.295**	0.0158691	0.006437	-.215**	-.231**	-.168**	-.140*	-.225**	-.228**
	P（two-tailed）	0.00402226	2.16304e-30	0.00117126	0.944188	0.560056	0.42212		0.000190519	0.0177338	1.67756e-08	0.00232169	0.00766434	0.926263	3.73632e-06	9.64551e-30	0.000562605	0.000845209	0.000445389	0.00024764	4.98182e-07	7.12228e-08	0.776662	0.908398	0.000101228	2.85664e-05	0.00250467	0.0121531	4.57809e-05	3.6916e-05
FW	Pearson Correlation	.633**	.201**	.306**	.440**	.487**	.499**	.206**	1	0.0606063	.171**	.480**	.290**	.333**	.694**	-.167**	.352**	.227**	.681**	.674**	.627**	.628**	.414**	.204**	.688**	.692**	.492**	.325**	.688**	.673**
	P（two-tailed）	1.91541e-37	0.000279529	2.08438e-08	1.15502e-16	1.31138e-20	1.20969e-21	0.000190519		0.278228	0.00203365	5.28378e-20	1.12142e-07	8.58628e-10	1.15167e-47	0.00270544	8.42748e-11	3.89712e-05	3.61869e-45	5.93428e-44	1.46631e-36	1.06645e-36	9.86154e-15	0.000229476	1.62481e-46	2.98748e-47	5.07401e-21	2.40102e-09	1.68474e-46	9.65005e-44
LN	Pearson Correlation	-0.00818004	0.0660698	.176**	.248**	.235**	.247**	-.132*	0.0606063	1	.739**	-0.0528096	.203**	.112*	0.108393	-.268**	-.111*	0.0454956	0.0823702	0.0895691	.286**	.257**	-0.0376741	.206**	.182**	.171**	0.0954574	.279**	.219**	.203**
	P（two-tailed）	0.88375	0.237102	0.00150748	6.54106e-06	2.05594e-05	7.58224e-06	0.0177338	0.278228		6.56045e-57	0.344858	0.000245301	0.0438731	0.051991	1.10761e-06	0.0472513	0.415853	0.140256	0.108662	1.68496e-07	3.06116e-06	0.500535	0.000202203	0.00102882	0.00204365	0.087235	3.71649e-07	7.44217e-05	0.000246026
SNN	Pearson Correlation	0.0761204	-0.048395	.260**	.377**	.392**	.407**	-.308**	.171**	.739**	1	.127*	.222**	0.046709	.334**	-.522**	-.201**	-.117*	.277**	.288**	.378**	.360**	-0.0696697	0.0651061	.301**	.325**	0.094732	.188**	.341**	.349**
	P（two-tailed）	0.173009	0.386739	2.17013e-06	2.73433e-12	2.73061e-13	2.93678e-14	1.67756e-08	0.00203365	6.56045e-57		0.0230405	5.84086e-05	0.403515	7.53666e-10	6.08572e-24	0.000277321	0.035533	4.28505e-07	1.451e-07	2.17957e-12	2.68175e-11	0.212459	0.244027	3.79567e-08	2.34133e-09	0.0896753	0.000710669	3.18255e-10	1.24818e-10
AL1	Pearson Correlation	.410**	.124*	.539**	.526**	.519**	.516**	.169**	.480**	-0.0528096	.127*	1	.801**	.245**	.479**	-.214**	.263**	.142*	.472**	.458**	.362**	.357**	.267**	0.0925066	.423**	.439**	.320**	.168**	.417**	.428**
	P（two-tailed）	1.76566e-14	0.0260884	1.24661e-25	2.75465e-24	1.38573e-23	2.8273e-23	0.00232169	5.28378e-20	0.344858	0.0230405		3.29581e-73	8.58543e-06	6.50905e-20	0.000109912	1.65363e-06	0.0107503	2.6601e-19	4.05426e-18	2.15192e-11	4.14e-11	1.14777e-06	0.0975053	1.93133e-15	1.36888e-16	4.30586e-09	0.00254413	5.31491e-15	8.30422e-16
AL2	Pearson Correlation	.123*	.179**	.583**	.524**	.497**	.497**	.148**	.290**	.203**	.222**	.801**	1	.276**	.341**	-.204**	.154**	.220**	.319**	.321**	.297**	.273**	.160**	.257**	.354**	.349**	.212**	.284**	.354**	.369**
	P（two-tailed）	0.027528	0.00124388	9.5591e-31	3.94352e-24	1.63818e-21	1.62404e-21	0.00766434	1.12142e-07	0.000245301	5.84086e-05	3.29581e-73		4.90328e-07	3.1146e-10	0.000235397	0.00551624	6.71515e-05	4.98288e-09	3.57035e-09	5.29992e-08	6.65386e-07	0.0040908	2.9266e-06	6.17744e-11	1.23611e-10	0.000123214	2.28135e-07	6.23136e-11	7.71936e-12
SPL	Pearson Correlation	.152**	.223**	.569**	.675**	.693**	.684**	0.00517758	.333**	.112*	0.046709	.245**	.276**	1	.335**	-.279**	.797**	.816**	.221**	.227**	.431**	.435**	.913**	.875**	.390**	.388**	.842**	.842**	.416**	.410**
	P（two-tailed）	0.00610903	5.61919e-05	4.77783e-29	3.19352e-44	2.36503e-47	8.22376e-46	0.926263	8.58628e-10	0.0438731	0.403515	8.58543e-06	4.90328e-07		6.63886e-10	3.58629e-07	4.39059e-72	4.48187e-78	6.29776e-05	3.95916e-05	5.81992e-16	2.67856e-16	7.58001e-127	1.08706e-102	3.71552e-13	5.1893e-13	1.04489e-87	1.16265e-87	6.39795e-15	1.70644e-14
SPW	Pearson Correlation	.601**	-.265**	.253**	.496**	.567**	.592**	-.255**	.694**	0.108393	.334**	.479**	.341**	.335**	1	-.586**	.254**	.146**	.945**	.953**	.884**	.886**	.397**	.218**	.934**	.947**	.570**	.416**	.929**	.929**
	P（two-tailed）	5.35861e-33	1.4059e-06	4.36259e-06	2.12497e-21	7.96385e-29	8.59552e-32	3.73632e-06	1.15167e-47	0.051991	7.53666e-10	6.50905e-20	3.1146e-10	6.63886e-10		4.45856e-31	3.91597e-06	0.00884181	1.05419e-157	1.18454e-167	5.8646e-108	1.31525e-108	1.30184e-13	7.74128e-05	1.71262e-145	1.9951e-159	3.87966e-29	6.71496e-15	2.02375e-140	4.07674e-140
SPN	Pearson Correlation	-.112*	.543**	-.326**	-.555**	-.577**	-.589**	.575**	-.167**	-.268**	-.522**	-.214**	-.204**	-.279**	-.586**	1	-0.0140445	-0.00715182	-.497**	-.507**	-.587**	-.574**	-.228**	-.200**	-.505**	-.524**	-.396**	-.355**	-.516**	-.532**
	P（two-tailed）	0.0449654	4.54032e-26	2.12353e-09	2.02992e-27	6.49392e-30	1.79875e-31	9.64551e-30	0.00270544	1.10761e-06	6.08572e-24	0.000109912	0.000235397	3.58629e-07	4.45856e-31		0.801775	0.898278	1.65668e-21	1.83158e-22	3.06782e-31	1.14564e-29	3.58155e-05	0.000309553	2.78216e-22	4.59856e-24	1.59005e-13	5.41818e-11	2.38815e-23	6.01287e-25
GL1	Pearson Correlation	.307**	.272**	.466**	.489**	.501**	.486**	.191**	.352**	-.111*	-.201**	.263**	.154**	.797**	.254**	-0.0140445	1	.906**	.192**	.185**	.282**	.294**	.869**	.708**	.303**	.295**	.711**	.614**	.307**	.286**
	P（two-tailed）	1.89317e-08	7.43305e-07	9.82258e-19	8.45623e-21	7.13838e-22	1.56864e-20	0.000562605	8.42748e-11	0.0472513	0.000277321	1.65363e-06	0.00551624	4.39059e-72	3.91597e-06	0.801775		7.7606e-122	0.000528101	0.000830513	2.74373e-07	7.37494e-08	5.53914e-100	2.465e-50	2.94702e-08	6.64114e-08	6.05812e-51	1.08825e-34	1.7768e-08	1.84152e-07
GL2	Pearson Correlation	0.0993684	.334**	.500**	.504**	.514**	.501**	.185**	.227**	0.0454956	-.117*	.142*	.220**	.816**	.146**	-0.00715182	.906**	1	0.059813	0.0747551	.237**	.245**	.785**	.860**	.237**	.224**	.640**	.731**	.253**	.242**
	P（two-tailed）	0.0749816	8.0492e-10	9.10475e-22	4.22726e-22	3.81873e-23	6.87272e-22	0.000845209	3.89712e-05	0.415853	0.035533	0.0107503	6.71515e-05	4.48187e-78	0.00884181	0.898278	7.7606e-122		0.284579	0.180868	1.77768e-05	9.07457e-06	1.37226e-68	2.3661e-95	1.69899e-05	4.96657e-05	1.58773e-38	4.2124e-55	4.27514e-06	1.0926e-05
GW1	Pearson Correlation	.666**	-.293**	.140*	.372**	.452**	.487**	-.195**	.681**	0.0823702	.277**	.472**	.319**	.221**	.945**	-.497**	.192**	0.059813	1	.989**	.829**	.836**	.295**	0.0890275	.933**	.934**	.457**	.277**	.918**	.911**
	P（two-tailed）	1.05657e-42	8.10617e-08	0.0119122	5.0829e-12	1.23655e-17	1.38121e-20	0.000445389	3.61869e-45	0.140256	4.28505e-07	2.6601e-19	4.98288e-09	6.29776e-05	1.05419e-157	1.65668e-21	0.000528101	0.284579		1.27772e-266	8.18524e-83	2.92341e-85	6.96455e-08	0.110825	3.45392e-144	8.51462e-145	5.05606e-18	4.22069e-07	1.11394e-130	3.42073e-125
GW2	Pearson Correlation	.646**	-.299**	.144**	.381**	.462**	.495**	-.203**	.674**	0.0895691	.288**	.458**	.321**	.227**	.953**	-.507**	.185**	0.0747551	.989**	1	.844**	.853**	.294**	.121*	.938**	.947**	.461**	.310**	.922**	.923**
	P（two-tailed）	2.17748e-39	4.29183e-08	0.00958326	1.4019e-12	2.10669e-18	2.4275e-21	0.00024764	5.93428e-44	0.108662	1.451e-07	4.05426e-18	3.57035e-09	3.95916e-05	1.18454e-167	1.83158e-22	0.000830513	0.180868	1.27772e-266		1.07999e-88	3.15734e-92	7.64488e-08	0.0294738	2.2649e-149	1.04293e-159	2.31933e-18	1.28412e-08	1.17847e-133	5.34867e-135
GT1	Pearson Correlation	.489**	-.232**	.257**	.513**	.569**	.588**	-.276**	.627**	.286**	.378**	.362**	.297**	.431**	.884**	-.587**	.282**	.237**	.829**	.844**	1	.975**	.438**	.350**	.864**	.868**	.612**	.529**	.877**	.863**
	P（two-tailed）	9.89279e-21	2.55115e-05	3.00064e-06	4.98943e-23	4.73158e-29	2.19217e-31	4.98182e-07	1.46631e-36	1.68496e-07	2.17957e-12	2.15192e-11	5.29992e-08	5.81992e-16	5.8646e-108	3.06782e-31	2.74373e-07	1.77768e-05	8.18524e-83	1.07999e-88		7.30801e-212	1.50042e-16	9.96249e-11	1.86273e-97	3.5872e-99	1.71092e-34	1.2788e-24	6.06309e-104	5.22377e-97
GT2	Pearson Correlation	.505**	-.237**	.243**	.504**	.568**	.582**	-.295**	.628**	.257**	.360**	.357**	.273**	.435**	.886**	-.574**	.294**	.245**	.836**	.853**	.975**	1	.460**	.354**	.863**	.870**	.633**	.536**	.873**	.862**
	P（two-tailed）	3.16421e-22	1.76212e-05	1.01112e-05	3.68363e-22	7.46969e-29	1.52242e-30	7.12228e-08	1.06645e-36	3.06116e-06	2.68175e-11	4.14e-11	6.65386e-07	2.67856e-16	1.31525e-108	1.14564e-29	7.37494e-08	9.07457e-06	2.92341e-85	3.15734e-92	7.30801e-212		2.92555e-18	5.88868e-11	8.91047e-97	4.26897e-100	1.73786e-37	2.2619e-25	1.02746e-101	2.35065e-96
LL1	Pearson Correlation	.319**	.162**	.479**	.608**	.634**	.620**	0.0158691	.414**	-0.0376741	-0.0696697	.267**	.160**	.913**	.397**	-.228**	.869**	.785**	.295**	.294**	.438**	.460**	1	.790**	.422**	.427**	.891**	.762**	.434**	.422**
	P（two-tailed）	4.91363e-09	0.00347971	7.29766e-20	5.76559e-34	1.45331e-37	1.34454e-35	0.776662	9.86154e-15	0.500535	0.212459	1.14777e-06	0.0040908	7.58001e-127	1.30184e-13	3.58155e-05	5.53914e-100	1.37226e-68	6.96455e-08	7.64488e-08	1.50042e-16	2.92555e-18		7.68763e-70	2.31688e-15	1.09022e-15	1.323e-111	1.96656e-62	3.05557e-16	2.63622e-15
LL2	Pearson Correlation	0.00538967	.249**	.511**	.602**	.620**	.609**	0.006437	.204**	.206**	0.0651061	0.0925066	.257**	.875**	.218**	-.200**	.708**	.860**	0.0890275	.121*	.350**	.354**	.790**	1	.307**	.314**	.729**	.903**	.333**	.344**
	P（two-tailed）	0.923252	6.21976e-06	8.70925e-23	3.80193e-33	1.34982e-35	5.11572e-34	0.908398	0.000229476	0.000202203	0.244027	0.0975053	2.9266e-06	1.08706e-102	7.74128e-05	0.000309553	2.465e-50	2.3661e-95	0.110825	0.0294738	9.96249e-11	5.88868e-11	7.68763e-70		1.87278e-08	8.19199e-09	1.45468e-54	3.52436e-119	8.80862e-10	2.13311e-10
LW1	Pearson Correlation	.601**	-.221**	.215**	.454**	.535**	.566**	-.215**	.688**	.182**	.301**	.423**	.354**	.390**	.934**	-.505**	.303**	.237**	.933**	.938**	.864**	.863**	.422**	.307**	1	.974**	.586**	.485**	.973**	.963**
	P（two-tailed）	4.59447e-33	6.14235e-05	0.000102986	8.13305e-18	3.3757e-25	1.27633e-28	0.000101228	1.62481e-46	0.00102882	3.79567e-08	1.93133e-15	6.17744e-11	3.71552e-13	1.71262e-145	2.78216e-22	2.94702e-08	1.69899e-05	3.45392e-144	2.2649e-149	1.86273e-97	8.91047e-97	2.31688e-15	1.87278e-08		8.23332e-209	4.30416e-31	2.02519e-20	2.81719e-206	1.03652e-184
LW2	Pearson Correlation	.600**	-.213**	.242**	.492**	.570**	.602**	-.231**	.692**	.171**	.325**	.439**	.349**	.388**	.947**	-.524**	.295**	.224**	.934**	.947**	.868**	.870**	.427**	.314**	.974**	1	.604**	.501**	.961**	.974**
	P（two-tailed）	6.99478e-33	0.000114293	1.10206e-05	5.00487e-21	4.04949e-29	4.4623e-33	2.85664e-05	2.98748e-47	0.00204365	2.34133e-09	1.36888e-16	1.23611e-10	5.1893e-13	1.9951e-159	4.59856e-24	6.64114e-08	4.96657e-05	8.51462e-145	1.04293e-159	3.5872e-99	4.26897e-100	1.09022e-15	8.19199e-09	8.23332e-209		2.02445e-33	7.88547e-22	3.34007e-181	5.5397e-209
PL1	Pearson Correlation	.407**	0.0412775	.447**	.658**	.698**	.695**	-.168**	.492**	0.0954574	0.094732	.320**	.212**	.842**	.570**	-.396**	.711**	.640**	.457**	.461**	.612**	.633**	.891**	.729**	.586**	.604**	1	.860**	.605**	.600**
	P（two-tailed）	2.93513e-14	0.460434	3.27891e-17	2.35798e-41	2.27695e-48	8.54861e-48	0.00250467	5.07401e-21	0.087235	0.0896753	4.30586e-09	0.000123214	1.04489e-87	3.87966e-29	1.59005e-13	6.05812e-51	1.58773e-38	5.05606e-18	2.31933e-18	1.71092e-34	1.73786e-37	1.323e-111	1.45468e-54	4.30416e-31	2.02445e-33		1.54413e-95	1.79797e-33	6.59782e-33
PL2	Pearson Correlation	.138*	.134*	.484**	.657**	.692**	.688**	-.140*	.325**	.279**	.188**	.168**	.284**	.842**	.416**	-.355**	.614**	.731**	.277**	.310**	.529**	.536**	.762**	.903**	.485**	.501**	.860**	1	.516**	.524**
	P（two-tailed）	0.0128794	0.0163818	2.70295e-20	3.13262e-41	3.79128e-47	1.57457e-46	0.0121531	2.40102e-09	3.71649e-07	0.000710669	0.00254413	2.28135e-07	1.16265e-87	6.71496e-15	5.41818e-11	1.08825e-34	4.2124e-55	4.22069e-07	1.28412e-08	1.2788e-24	2.2619e-25	1.96656e-62	3.52436e-119	2.02519e-20	7.88547e-22	1.54413e-95		2.8426e-23	4.66668e-24
PW1	Pearson Correlation	.582**	-.208**	.247**	.487**	.562**	.592**	-.225**	.688**	.219**	.341**	.417**	.354**	.416**	.929**	-.516**	.307**	.253**	.918**	.922**	.877**	.873**	.434**	.333**	.973**	.961**	.605**	.516**	1	.969**
	P（two-tailed）	1.51901e-30	0.000168664	7.36046e-06	1.30115e-20	3.78939e-28	8.56503e-32	4.57809e-05	1.68474e-46	7.44217e-05	3.18255e-10	5.31491e-15	6.23136e-11	6.39795e-15	2.02375e-140	2.38815e-23	1.7768e-08	4.27514e-06	1.11394e-130	1.17847e-133	6.06309e-104	1.02746e-101	3.05557e-16	8.80862e-10	2.81719e-206	3.34007e-181	1.79797e-33	2.8426e-23		1.78417e-196
PW2	Pearson Correlation	.574**	-.207**	.271**	.511**	.585**	.615**	-.228**	.673**	.203**	.349**	.428**	.369**	.410**	.929**	-.532**	.286**	.242**	.911**	.923**	.863**	.862**	.422**	.344**	.963**	.974**	.600**	.524**	.969**	1
	P（two-tailed）	1.29589e-29	0.00018205	8.14595e-07	8.69749e-23	5.81981e-31	6.32836e-35	3.6916e-05	9.65005e-44	0.000246026	1.24818e-10	8.30422e-16	7.71936e-12	1.70644e-14	4.07674e-140	6.01287e-25	1.84152e-07	1.0926e-05	3.42073e-125	5.34867e-135	5.22377e-97	2.35065e-96	2.63622e-15	2.13311e-10	1.03652e-184	5.5397e-209	6.59782e-33	4.66668e-24	1.78417e-196
*and**, significant at P<0.05, P<0.01, respectively.
