# Supplementary material for: Genome-wide association study of 29 morphological traits in Aegilops tauschii
Source: Sci Rep. 2015 Oct 27;5:15562. doi: 10.1038/srep15562 (PMC4622089; doi:10.1038/srep15562)
Supplement: Supplementary Information Table S5 [file srep15562-s2.xls]

## Sheet: Table S5
Table S5. Casewise statistics of tested accessions in discriminant function analysis
Case Number	Actual Groupa	Highest Group					Second Highest Group			Discriminant Scores
		Predicted Groupa	P(D>d | G=g)		P(G=g | D=d)	Squared Mahalanobis Distance to Centroid	Groupa	P(G=g | D=d)	Squared Mahalanobis Distance to Centroid	Function 1	Function 2	Function 3
			p	df
AS623002	2	2	0.420364	3	0.553975	2.81911	1	0.446025	3.2526	1.96511	0.320437	-1.05118
AS623003	1	1	0.794514	3	0.979024	1.02785	2	0.020976	8.7142	2.08539	-0.559515	-2.17766
AS623004	4	4	0.41361	3	0.662521	2.86067	3	0.337479	4.20977	-3.76416	0.104243	-0.116429
AS623006	4	4	0.646329	3	0.999935	1.65792	3	6.46726e-05	20.9501	-3.08215	-2.36281	0.5198
AS623007	4	4	0.358255	3	0.994257	3.22475	3	0.00574235	13.533	-3.63063	-0.445688	1.88187
AS623008	2	2	0.836506	3	0.99736	0.854025	1	0.00264007	12.7226	2.48857	0.925532	1.17074
AS623009	2	2	0.268697	3	0.999378	3.93384	1	0.000622032	18.6976	3.15718	1.73883	1.45996
AS623010	2	2	0.330157	3	0.99987	3.42848	1	0.00013013	21.3222	1.9347	1.89991	1.64945
AS623011	2	2	0.571457	3	0.996092	2.00458	1	0.00390779	13.0863	2.41457	-0.314699	1.80299
AS623012	2	2	0.660074	3	0.985536	1.59698	1	0.0144612	10.0404	1.14053	-0.501734	0.965813
AS623013	2	2	0.802254	3	0.993635	0.995859	1	0.00635859	11.099	1.32191	1.0355	0.357226
AS623014	2	2	0.996205	3	0.991999	0.0595358	1	0.00800102	9.69984	1.88129	0.481268	0.798735
AS623016	2	2	0.533213	3	0.992923	2.19359	1	0.00699066	12.1057	0.982767	1.26772	0.0570022
AS623017	2	2	0.390692	3	0.99981	3.00606	1	0.000177562	20.2781	0.917432	1.28713	1.60889
AS623018	2	2	0.628823	3	0.999492	1.73662	1	0.000505708	16.9147	1.31105	1.25369	1.30172
AS623019	2	2	0.354382	3	0.962804	3.25198	1	0.0365002	9.79704	0.467581	0.489517	-0.309799
AS623020	2	2	0.74643	3	0.998046	1.22744	1	0.00194736	13.7061	1.01273	0.631191	1.04214
AS623022	2	2	0.872109	3	0.990351	0.704653	1	0.00964885	9.96709	2.54249	0.998767	0.577452
AS623023	2	2	0.610293	3	0.992272	1.82138	1	0.00772837	11.5316	2.77693	1.4485	0.447263
AS623024	3	3	0.9358	3	0.999723	0.421337	4	0.000276573	16.8069	-3.61293	2.49411	-0.517139
AS623028	2	2	0.37641	3	0.999251	3.10035	1	0.000749354	17.4914	2.68631	0.220284	2.24389
AS623029	2	2	0.204024	3	0.985766	4.59439	1	0.0141869	13.0766	1.50441	2.04042	-0.603607
AS623030	2	4**	0.552057	3	0.987515	2.09928	3	0.0124829	10.8409	-3.22821	-0.532622	1.23997
AS623031	2	2	0.389127	3	0.99933	3.01625	1	0.000670339	17.6304	2.65907	0.295105	2.23377
AS623034	4	4	0.973546	3	0.999702	0.224469	3	0.000298081	16.4602	-4.41039	-1.71599	0.479419
AS623035	2	2	0.226451	3	0.99551	4.34594	3	0.00352279	15.6339	0.174452	1.35904	0.611022
AS623037	4	4	0.626291	3	0.999895	1.74811	3	0.00010469	20.0769	-3.47114	-1.72896	1.63552
AS623038	2	2	0.378546	3	0.999594	3.08606	1	0.000404868	18.7091	1.05857	0.101001	2.08595
AS623039	2	2	0.636978	3	0.996847	1.6998	1	0.00310012	13.2461	0.813244	0.890874	0.607124
AS623040	4	4	0.744046	3	0.999985	1.23741	3	1.47718e-05	23.483	-4.16684	-2.42803	0.995514
AS623041	4	4	0.324969	3	0.999936	3.46775	3	5.76904e-05	22.9885	-2.52015	-2.17933	1.32286
AS623042	4	4	0.496184	3	0.999938	2.38633	3	6.13738e-05	21.7833	-2.79237	-2.42056	0.533595
AS623043	4	4	0.568175	3	0.997456	2.02044	3	0.00254309	13.9641	-3.37269	-0.847402	1.56491
AS623044	4	4	0.825432	3	0.999957	0.899981	3	4.32078e-05	20.9989	-3.69769	-2.35856	0.570037
AS623045	4	4	0.274748	3	0.999999	3.87973	3	6.23811e-07	32.4546	-4.11687	-3.37552	0.937695
AS623046	4	4	0.981454	3	0.998237	0.175436	3	0.00176314	12.8532	-4.21385	-1.16517	0.65551
AS623047	2	2	0.0214467	3	0.999992	9.68458	1	7.60393e-06	33.2583	1.43347	0.444923	3.68524
AS623048	4	4	0.345152	3	0.999997	3.31795	3	2.92274e-06	28.8039	-4.51947	-2.50495	1.86284
AS623049	4	4	0.804555	3	0.99992	0.986351	3	7.99481e-05	19.8545	-4.06649	-1.80405	1.38804
AS623050	2	2	0.713399	3	0.998079	1.36653	1	0.00192145	13.872	2.48382	1.34498	1.02757
AS623051	3	3	0.597285	3	0.999887	1.88186	4	0.000113034	20.0573	-4.10446	2.24641	-2.04361
AS623052	4	4	0.870067	3	0.999954	0.713316	3	4.59867e-05	20.6875	-3.98027	-2.1414	0.965453
AS623053	2	2	0.937273	3	0.995274	0.414302	1	0.00472614	11.1141	1.84781	0.17067	1.22306
AS623054	3	3	0.934422	3	0.99757	0.427891	4	0.00242965	12.463	-3.79184	1.96701	-0.326196
AS623057	2	2	0.559239	3	0.732735	2.06396	1	0.267264	4.08105	1.44576	-0.663023	-0.216653
AS623058	4	4	0.964662	3	0.999769	0.274988	3	0.000230519	17.0249	-4.10581	-1.66705	0.93037
AS623059	2	2	0.588533	3	0.862368	1.92304	1	0.137632	5.59323	2.83905	0.785198	-0.393308
AS623060	2	2	0.362732	3	0.999842	3.19358	1	0.000157644	20.7036	2.2706	0.9851	2.27874
AS623064	2	2	0.515978	3	0.999667	2.282	1	0.000333434	18.2935	2.22919	0.837353	2.04146
AS623066	2	2	0.0429465	3	0.776088	8.15335	3	0.200361	10.8616	-0.821876	0.764745	0.720085
AS623067	2	2	0.922213	3	0.993698	0.484824	1	0.00630231	10.6059	1.94362	0.0160333	1.23081
AS623070	2	2	0.883008	3	0.992267	0.658119	1	0.00773331	10.367	2.56508	0.934529	0.723282
AS623071	2	2	0.309103	3	0.999839	3.59137	1	0.00016064	21.0637	2.40748	1.82737	1.75292
AS623072	2	2	0.410723	3	0.696936	2.87861	1	0.303054	4.54417	1.1256	-0.145422	-0.735324
AS623073	2	2	0.193538	3	0.999941	4.71937	1	5.8814e-05	24.2015	2.3366	1.1215	2.63314
AS623074	2	2	0.253155	3	0.990117	4.07808	1	0.00988291	13.2921	3.8327	1.18441	0.841954
AS623075	2	2	0.950552	3	0.946204	0.34906	1	0.0537957	6.08359	2.41932	0.354561	0.207968
AS623076	2	2	0.702284	3	0.988697	1.41388	1	0.0113025	10.3566	3.12029	0.611214	0.944655
AS623077	2	2	0.95128	3	0.989856	0.345378	1	0.010144	9.50673	2.43548	0.261355	1.0129
AS623078	2	2	0.98466	3	0.98688	0.153925	1	0.0131195	8.79483	1.85	0.6713	0.447509
AS623079	2	2	0.661462	3	0.973201	1.59087	1	0.0267993	8.77529	2.88282	-0.378627	1.15076
AS623080	2	2	0.586025	3	0.998511	1.93491	1	0.00146737	14.9805	0.731301	0.480594	1.17747
AS623081	2	2	0.420932	3	0.999859	2.81564	1	0.000141245	20.5454	1.93105	1.22602	2.06105
AS623083	2	2	0.314574	3	0.999821	3.54813	1	0.000178843	20.8058	1.50785	0.301201	2.44357
AS623084	2	2	0.447809	3	0.999094	2.65569	1	0.000906294	16.6662	2.85667	1.55698	1.32584
AS623085	2	2	0.175236	3	0.997063	4.95347	1	0.00293674	16.6085	3.50435	-0.185921	2.1773
AS623087	2	2	0.868232	3	0.987857	0.721092	1	0.0121401	9.51914	1.16463	0.242306	0.554956
AS623088	2	2	0.230812	3	0.612581	4.30027	1	0.387411	5.21667	1.15769	-1.41313	-0.0439348
AS623089	4	4	0.888302	3	0.999826	0.635316	3	0.000174394	17.9433	-4.24147	-1.62103	1.20141
AS623091	4	4	0.526529	3	0.999994	2.22762	3	6.37224e-06	26.1547	-4.21862	-2.4434	1.56558
AS623093	2	1**	0.166109	3	0.686787	5.07892	2	0.313207	6.64924	1.26395	-1.98099	-0.169115
AS623094	4	4	0.701503	3	0.999977	1.41722	3	2.273e-05	22.8008	-4.23815	-2.60463	0.182649
AS623095	4	4	0.240959	3	0.999999	4.19703	3	1.02946e-06	31.77	-4.5188	-2.77432	1.9487
AS623099	4	4	0.305892	3	0.640957	3.61707	3	0.359043	4.77612	-4.50919	0.321231	0.0555977
AS623101	4	4	0.652005	3	0.997861	1.63267	3	0.00213853	13.9237	-3.90675	-0.815746	1.54854
AS623103	4	4	0.274861	3	0.685762	3.87873	3	0.314237	5.43949	-3.64909	0.426948	0.849886
AS623105	4	4	0.164075	3	0.822296	5.10775	3	0.176181	8.18893	-2.17182	-0.153131	0.549896
AS623107	4	3**	0.0646062	3	0.90435	7.2408	4	0.0956499	11.7338	-4.59587	0.17205	-2.49349
AS623109	1	4**	0.017084	3	0.764275	10.1816	2	0.137414	13.6135	-1.03237	-1.27963	-0.684551
AS623110	1	1	0.359147	3	0.995529	3.21851	2	0.00447112	14.0298	1.20995	-1.2501	-2.66178
AS623111	1	1	0.374107	3	0.940869	3.11585	2	0.0591307	8.64995	3.76845	-1.7602	-0.396267
AS623112	1	1	0.983501	3	0.956109	0.161842	2	0.0438909	6.32417	2.56807	-0.873424	-1.49173
AS623113	1	1	0.523674	3	0.999633	2.24225	2	0.000366743	18.0632	2.34126	-1.9586	-2.92031
AS623115	1	2**	0.717321	3	0.883126	1.34989	1	0.116874	5.39464	3.01763	0.30155	0.0640373
AS623116	2	2	0.721507	3	0.996093	1.33218	1	0.00390669	12.4145	1.42834	-0.226464	1.43995
AS623117	3	3	0.137844	3	0.999016	5.51332	4	0.000984003	19.3591	-3.72391	2.84138	1.29116
AS623118	4	4	0.844381	3	0.994676	0.821237	3	0.00532392	11.2817	-4.54089	-1.11383	-0.185146
AS623119	2	2	0.414624	3	0.712848	2.8544	1	0.287145	4.67296	1.08846	-0.638	-0.386359
AS623120	3	3	0.911787	3	0.999822	0.532089	4	0.000178012	17.7991	-3.53429	2.60938	-0.515667
AS623121	2	2	0.763216	3	0.998471	1.1575	1	0.00152913	14.1205	2.46575	0.752992	1.5141
AS623123	2	2	0.941825	3	0.991682	0.392316	1	0.00831752	9.95439	2.49513	0.682775	0.837442
AS623124	2	2	0.475813	3	0.991973	2.49711	1	0.00802658	12.131	2.13995	-0.779623	1.7155
AS623125	3	3	0.228439	3	0.972964	4.32502	4	0.0270357	11.4914	-3.55499	1.80832	1.19395
AS623126	2	2	0.65675	3	0.824387	1.61165	1	0.175613	4.70437	1.65039	-0.762248	0.144134
AS623127	3	3	0.448061	3	0.999949	2.65424	4	2.8382e-05	23.5936	-2.00762	2.76447	-0.838933
AS623130	2	1**	0.235322	3	0.625805	4.25389	2	0.374165	5.28257	0.844817	-0.516603	-1.15546
AS623131	1	1	0.73278	3	0.991288	1.28466	2	0.0087119	10.7533	1.75249	-1.13255	-2.28329
AS623133	2	1**	0.454354	3	0.821486	2.61793	2	0.178514	5.67083	3.78129	-0.640921	-0.6021
AS623134	3	3	0.891146	3	0.999918	0.623006	4	8.22486e-05	19.4344	-3.71854	2.71916	-0.890423
AS623136	3	3	0.261822	3	0.999993	3.99669	4	7.43669e-06	27.6148	-4.72975	3.28132	-1.67246
AS623137	3	3	0.930089	3	0.998539	0.448321	4	0.00146117	13.5024	-3.74392	1.69461	-1.39556
AS623141	3	3	0.966072	3	0.999828	0.267213	4	0.00017174	17.6059	-3.25844	2.46256	-0.805294
AS623142	3	3	0.522766	3	0.958163	2.24692	4	0.0418309	8.50969	-2.80488	0.650559	-1.14886
AS623143	3	3	0.389334	3	0.998421	3.0149	4	0.00157553	15.9181	-2.50102	1.19313	-2.10693
AS623144	3	3	0.280114	3	0.968923	3.83263	4	0.0310763	10.7121	-2.97747	0.442731	-1.99402
AS623145	1	1	0.637278	3	0.988847	1.69845	2	0.0111532	10.6681	1.69795	-1.99161	-1.62153
AS623146	2	2	0.263042	3	0.972092	3.98543	1	0.0279081	11.0865	3.89967	0.0449329	1.16516
AS623147	2	2	0.226956	3	0.893724	4.3406	1	0.106276	8.59931	3.90212	-0.457871	0.888087
AS623148	2	2	0.975206	3	0.990087	0.214558	1	0.0099126	9.42253	2.21994	0.193247	1.00168
AS623150	3	3	0.842174	3	0.986951	0.830437	4	0.0130475	9.48249	-3.05228	1.1565	-0.84032
AS623151	3	3	0.47372	3	0.998887	2.50871	4	0.000864662	16.6128	-1.95043	1.96214	-0.326739
AS623153	3	3	0.0621213	3	0.999997	7.32891	4	2.86489e-06	32.8549	-3.26916	4.2118	0.651368
AS623154	1	1	0.885739	3	0.883425	0.646373	2	0.116575	4.69692	2.40945	-1.05605	-0.964503
AS623155	3	3	0.82901	3	0.997795	0.885149	4	0.0022048	13.115	-3.182	1.41174	-1.57864
AS623158	1	1	0.0485578	3	0.999845	7.88001	2	0.000154501	25.4303	4.45	-3.3963	-1.68584
AS623159	1	1	0.207509	3	0.996169	4.55417	2	0.00383099	15.6758	4.50655	-2.18371	-1.0901
AS623161	2	1**	0.644959	3	0.716664	1.66403	2	0.283336	3.51998	2.92908	-0.181444	-0.912927
AS623162	2	2	0.885308	3	0.996133	0.648231	1	0.00386492	11.7521	1.44244	0.933561	0.67773
AS623165	2	2	0.591284	3	0.924161	1.91005	1	0.0758309	6.91082	1.44429	0.809602	-0.553617
AS623166	4	4	0.932772	3	0.999347	0.435705	3	0.000652546	15.1037	-4.40286	-1.30598	0.957217
AS623167	4	3**	0.279417	3	0.872195	3.83869	4	0.127466	7.68502	-2.26531	0.449654	-0.530318
AS623168	4	4	0.774127	3	0.999088	1.11221	3	0.000912179	15.1097	-4.31045	-1.78708	-0.503579
AS623170	4	4	0.350604	3	0.999995	3.2788	3	5.00123e-06	27.6904	-3.5995	-2.48916	1.89455
AS623171	2	2	0.778023	3	0.997095	1.09607	1	0.00290452	12.7732	2.509	0.313977	1.5424
AS623172	3	3	0.907697	3	0.999717	0.550358	4	0.000282939	16.8904	-2.98503	2.01932	-1.46272
AS623174	3	3	0.013558	3	0.661471	10.6848	2	0.336768	12.035	-0.947009	2.07696	1.24145
AS623175	1	1	0.631196	3	0.993741	1.72588	2	0.00625905	11.8608	3.24362	-2.28455	-1.20049
AS623177	3	4**	0.830293	3	0.992159	0.879827	3	0.0078405	10.561	-3.36194	-0.844422	0.726715
AS623178	3	3	0.760402	3	0.986711	1.16919	4	0.0132887	9.78412	-3.18186	1.00762	-1.26828
AS623179	4	4	0.0250535	3	1	9.34371	3	5.70172e-08	42.7035	-3.89637	-4.483	-0.0426686
AS623180	1	1	0.988338	3	0.977556	0.127549	2	0.0224436	7.67565	2.7166	-0.836533	-1.76883
AS623181	2	1**	0.801328	3	0.806209	0.999684	2	0.193791	3.85081	2.803	-0.624537	-0.871585
AS623183	4	4	0.38113	3	0.999997	3.06886	3	2.7017e-06	28.7121	-3.44798	-3.03722	1.00041
AS623184	4	3**	0.205748	3	0.845687	4.57441	4	0.154313	7.97674	-4.12184	0.19309	-1.82552
AS623186	2	2	0.247889	3	0.999313	4.12878	1	0.000687322	18.6928	3.19351	0.473381	2.26947
AS623187	4	4	0.831824	3	0.972312	0.873476	3	0.0276883	7.99081	-3.83191	-0.568151	0.278185
AS623188	2	2	0.0825285	3	0.894488	6.6882	3	0.0976127	11.1187	-0.236299	1.20452	-0.351445
AS623189	2	2	0.127885	3	0.999725	5.68676	1	0.000275064	22.0832	3.05832	0.261479	2.76323
AS623193	3	3	0.720067	3	0.999684	1.33827	4	0.000315545	17.4601	-4.14092	2.64837	-0.244192
AS623194	2	2	0.645516	3	0.999394	1.66155	1	0.00060585	16.4781	2.27191	1.2327	1.53448
AS623195	2	2	0.670636	3	0.997161	1.55063	1	0.00280571	13.2971	0.89496	0.925672	0.652333
AS623196	2	2	0.738139	3	0.97331	1.26215	1	0.0266873	8.45518	1.13341	-0.353123	0.595534
AS623198	2	2	0.976815	3	0.993057	0.204775	1	0.00694263	10.131	1.90277	0.214353	1.04439
AS623199	2	2	0.906702	3	0.995513	0.554781	1	0.00448688	11.359	2.32706	0.990678	0.848343
AS623200	2	2	0.877878	3	0.9824	0.680084	1	0.0176	8.72428	2.7298	0.738527	0.545949
AS623201	4	4	0.245947	3	0.999994	4.14773	3	5.52322e-06	28.3608	-5.43222	-2.23585	1.69106
AS623203	4	4	0.74811	3	0.999844	1.22042	3	0.000156161	18.7494	-3.25917	-2.22178	0.146925
AS623205	4	4	0.982424	3	0.999709	0.169051	3	0.000290993	16.4529	-4.31453	-1.74109	0.473507
AS623206	4	4	0.837217	3	0.999955	0.851068	3	4.51547e-05	20.8618	-3.85822	-2.11713	1.09453
AS623208	3	3	0.300637	3	0.999706	3.65967	4	0.000293494	19.9264	-3.39872	2.94129	0.779786
AS623209	4	4	0.526128	3	0.999994	2.22967	3	6.04414e-06	26.2625	-4.25042	-2.93555	0.314605
AS623210	4	4	0.766796	3	0.999983	1.14262	3	1.67259e-05	23.1397	-4.11975	-2.46556	0.824922
AS623211	4	4	0.174809	3	0.999999	4.9592	3	9.63096e-07	32.6654	-4.91915	-2.67232	2.09174
AS623212	4	3**	0.277003	3	0.643399	3.85983	4	0.356601	5.04013	-4.62333	0.612457	-0.117097
AS623214	4	3**	0.0250345	3	0.48342	9.34538	2	0.348745	9.99847	-1.10479	0.237547	0.0554358
AS623216	4	4	0.348452	3	0.740357	3.29419	3	0.259628	5.38996	-2.90347	-0.14752	-0.119834
AS623217	4	4	0.802256	3	0.975972	0.99585	3	0.0240282	8.40426	-3.80481	-0.832387	-0.286427
AS623218	4	4	0.364891	3	0.926182	3.17866	3	0.0738178	8.2376	-4.86709	-0.503709	-0.772455
AS623219	1	1	0.397187	3	0.93901	2.96414	2	0.0609897	8.43239	3.22085	0.431146	-2.00803
AS623220	1	1	0.899396	3	0.975171	0.587027	2	0.024829	7.92823	2.27327	-0.638987	-1.99248
AS623221	3	3	0.541041	3	0.914446	2.15412	4	0.0855539	6.89247	-3.98849	0.642053	-1.10556
AS623222	1	1	0.938625	3	0.945324	0.407806	2	0.0546765	6.10799	3.04612	-0.909982	-1.2203
AS623223	2	2	0.945273	3	0.98684	0.375416	1	0.0131597	9.01012	1.98022	-0.118724	1.01162
AS623224	1	1	0.854072	3	0.878277	0.780723	2	0.121723	4.73315	2.91773	-0.531248	-1.13535
AS623226	4	4	0.309085	3	0.999999	3.59152	3	1.2422e-06	30.7888	-4.95251	-3.0425	0.925523
AS623228	2	2	0.532145	3	0.638163	2.199	1	0.361837	3.3338	2.88368	-0.688892	0.0544926
AS623229	2	2	0.871031	3	0.926838	0.70923	1	0.0731618	5.78744	1.5342	0.0326872	0.00734184
AS623230	2	2	0.802985	3	0.972075	0.992839	1	0.0279251	8.09266	2.84152	-0.0888194	0.927115
AS623231	2	2	0.807726	3	0.909711	0.973244	1	0.0902887	5.59347	2.89086	0.136193	0.258762
AS623232	4	4	0.113314	3	0.999969	5.96523	3	3.06023e-05	26.754	-3.23645	-1.68997	2.76216
AS623233	2	2	0.814642	3	0.946241	0.944648	1	0.0537594	6.6806	2.94274	0.137428	0.514235
AS623234	3	3	0.394622	3	0.945829	2.98062	4	0.0541714	8.70044	-3.90136	0.539929	-1.70215
AS623235	4	4	0.0982539	3	0.713634	6.2916	3	0.286366	8.1178	-3.95773	-0.622368	-1.90558
AS623236	2	2	0.685247	3	0.999149	1.48712	1	0.000850143	15.6256	1.60324	1.42871	1.0517
AS623237	2	2	0.990991	3	0.983644	0.106946	1	0.0163564	8.30024	2.24857	0.558853	0.548932
AS623238	2	2	0.919857	3	0.902631	0.495601	1	0.0973687	4.94922	2.30862	-0.126917	0.218044
AS623239	4	4	0.169231	3	0.739302	5.0353	3	0.260698	7.11998	-4.81662	-0.26877	-1.25929
AS623240	4	4	0.337239	3	0.999996	3.37574	3	3.90234e-06	28.2836	-5.32109	-2.58999	1.08097
AS623241	3	3	0.82428	3	0.999122	0.904755	4	0.000875299	14.9849	-2.60706	1.71011	-1.25338
AS623242	2	2	0.500231	3	0.955042	2.36475	1	0.0449578	8.47681	3.47384	-0.0219916	0.865195
AS623243	3	3	0.147865	3	0.74901	5.3504	4	0.25099	7.53708	-3.42363	-0.111246	-1.85874
AS623244	3	3	0.65073	3	0.999304	1.63833	4	0.000696085	16.177	-4.65139	2.33485	-0.681556
AS623245	3	3	0.974368	3	0.999263	0.219583	4	0.000737261	14.6432	-3.27088	1.85386	-1.29427
AS623246	3	3	0.51377	3	0.99949	2.29349	4	0.000510226	17.4538	-4.14681	2.70145	0.252484
AS623247	3	3	0.971918	3	0.999242	0.234023	4	0.000758128	14.6018	-3.89838	2.12228	-0.845907
AS623248	2	2	0.544935	3	0.99933	2.13465	1	0.000665875	16.7621	0.921801	0.435757	1.60676
AS623249	2	2	0.955575	3	0.993717	0.323371	1	0.006283	10.4506	1.64878	0.802599	0.618173
AS623250	3	3	0.580785	3	0.999995	1.95983	4	5.13395e-06	26.3191	-3.21519	3.179	-1.56688
AS623251	3	3	0.513162	3	0.999943	2.29665	4	5.71503e-05	21.8362	-4.33841	3.11001	-0.415838
AS623252	3	3	0.753059	3	0.999979	1.19977	4	2.14003e-05	22.7039	-3.70078	3.01427	-1.12933
AS623253	1	1	0.78215	3	0.994175	1.07898	2	0.00582474	11.3586	3.75195	-1.17825	-1.81022
AS623254	1	1	0.56609	3	0.997721	2.03055	2	0.00227871	14.1943	3.3472	-0.513275	-2.78304
AS623255	1	1	0.998164	3	0.988255	0.0365142	2	0.0117452	8.90151	2.86606	-1.13617	-1.80707
AS623256	1	1	0.958155	3	0.939837	0.309906	2	0.060163	5.8072	2.53335	-1.15655	-1.171
AS623258	1	1	0.862758	3	0.988786	0.744213	2	0.0112136	9.70291	2.00891	-1.67316	-1.73488
AS623259	1	1	0.991041	3	0.965536	0.106545	2	0.0344643	6.77207	2.78028	-0.937284	-1.49212
AS623260	2	1**	0.792008	3	0.885994	1.03821	2	0.114006	5.13913	3.21075	-0.561208	-1.05694
AS623262	4	3**	0.0474549	3	0.713065	7.93121	4	0.147225	11.0864	-1.28119	0.383498	-0.0200372
AS623264	2	4**	0.060197	3	0.825901	7.39953	3	0.129178	11.1101	-1.57733	-0.27541	0.724218
AS623265	2	2	0.175438	3	0.999009	4.95076	1	0.000990773	18.7828	2.53689	2.51634	0.550872
AS623266	2	2	0.848999	3	0.996779	0.801958	1	0.0032182	12.2734	1.18977	0.640661	0.873596
AS623268	2	2	0.807766	3	0.997127	0.973079	1	0.00286762	12.6759	1.24266	0.980313	0.713941
AS623270	2	2	0.641917	3	0.999573	1.67764	1	0.000426779	17.1953	1.97497	0.973211	1.7663
AS623271	2	2	0.880961	3	0.898204	0.666898	1	0.101796	5.02175	2.41551	0.335011	-0.0773311
AS623272	3	3	0.0682012	3	0.999996	7.11896	4	3.85455e-06	32.0515	-5.13002	4.00282	-0.466046
AS623273	2	1**	0.434606	3	0.988354	2.73325	2	0.0116453	11.6155	1.19049	-1.7797	-1.90028
AS623275	2	1**	0.538754	3	0.576182	2.16561	2	0.423818	2.77985	1.99324	-0.921237	-0.442619
AS623276	3	1**	0.296936	3	0.887352	3.69005	2	0.11264	7.81814	1.22169	-0.0308851	-2.02949
AS623277	3	3	0.796088	3	0.974038	1.02134	4	0.0259619	8.27098	-3.36495	1.26442	-0.1672
AS623279	4	4	0.0566097	3	0.999998	7.53722	3	2.45438e-06	33.3725	-6.23302	-2.28047	1.84161
AS623280	4	4	0.284205	3	0.999983	3.79726	3	1.71837e-05	25.7403	-5.6107	-1.97442	1.43953
AS623281	4	4	0.315811	3	0.999999	3.53844	3	8.96949e-07	31.387	-4.05206	-3.29725	0.895564
AS623282	3	3	0.270625	3	0.999999	3.91648	4	1.34275e-06	30.958	-3.98025	3.53916	-1.96886
AS623283	1	1	0.845722	3	0.998311	0.815641	2	0.00168941	13.579	2.63445	-1.34418	-2.57982
AS623284	1	1	0.677987	3	0.689111	1.51859	2	0.310889	3.11052	2.1943	-0.323466	-0.988509
AS623285	1	1	0.900292	3	0.998088	0.583091	2	0.00191199	13.0985	3.06959	-1.45737	-2.31681
AS623287	1	1	0.311206	3	0.999873	3.57467	2	0.000126759	21.5209	2.72984	-2.77934	-2.71236
AS623288	1	1	0.742238	3	0.996833	1.24498	2	0.00316711	12.7485	3.66953	-1.77126	-1.70499
AS623289	1	1	0.325883	3	0.999838	3.46079	2	0.000162289	20.9127	3.01055	-1.25785	-3.53079
AS623290	1	1	0.56614	3	0.999181	2.03031	2	0.000819077	16.2433	3.42542	-0.949942	-2.9099
AS623292	1	1	0.972099	3	0.99423	0.232972	2	0.00576983	10.5316	2.59006	-1.60954	-1.88631
AS623293	1	1	0.534983	3	0.999744	2.18462	2	0.000256333	18.7222	3.3081	-1.69484	-2.95148
AS623294	1	1	0.89289	3	0.984031	0.615433	2	0.0159693	8.85742	3.27228	-0.656235	-1.86656
AS623297	1	1	0.922113	3	0.98862	0.48528	2	0.0113805	9.4141	3.32034	-0.872134	-1.8561
AS623298	1	1	0.764033	3	0.946217	1.1541	2	0.0537831	6.88912	2.3039	-0.220237	-1.91553
AS623299	1	1	0.775988	3	0.88907	1.1045	2	0.11093	5.26706	2.45341	-0.178398	-1.55855
AS623300	1	1	0.739825	3	0.99926	1.25509	2	0.000740048	15.6712	3.10097	-2.01315	-2.34695
AS623302	1	1	0.995549	3	0.988899	0.0663037	2	0.0111007	9.04547	2.55255	-1.36357	-1.77727
AS623303	1	1	0.525213	3	0.999651	2.23436	2	0.000349386	18.1523	3.6892	-1.97565	-2.5137
AS623304	1	1	0.769868	3	0.959693	1.12987	2	0.0403067	7.47007	2.38366	-0.229637	-2.01498
AS623306	3	3	0.629746	3	0.996773	1.73244	4	0.00322677	13.1985	-4.53114	1.56435	-1.47425
AS623307	1	1	0.146193	3	0.710278	5.37684	2	0.289575	7.17133	0.834764	0.162271	-1.77482
AS623308	3	3	0.697553	3	0.999379	1.43413	4	0.000619079	16.2074	-2.56316	1.65883	-1.6282
AS623310	3	3	0.333786	3	0.999658	3.40134	4	0.000341758	19.3635	-4.03348	1.70074	-2.59708
AS623311	1	1	0.370718	3	0.997863	3.13879	2	0.00213719	15.431	3.08201	-2.87907	-1.31973
AS623312	2	2	0.687721	3	0.662625	1.47643	1	0.337375	2.82646	2.22938	-0.413387	-0.284334
AS623313	2	1**	0.584747	3	0.968611	1.94098	2	0.0313894	8.79976	3.96422	-1.07116	-1.07919
AS623314	2	2	0.242508	3	0.685258	4.18163	1	0.314742	5.73771	3.66889	-0.818022	0.473502
AS623315	2	2	0.947529	3	0.950339	0.364229	1	0.0496607	6.26744	2.38491	0.451358	0.169314
AS623316	2	2	0.703023	3	0.998192	1.41072	1	0.00180547	14.041	1.46868	1.41646	0.693491
AS623317	4	4	0.711629	3	0.999982	1.37405	3	1.76375e-05	23.265	-3.99407	-2.63928	0.388146
AS623318	3	3	0.0193172	3	1	9.91335	4	2.11659e-07	40.6499	-4.31751	3.5576	-3.45474
AS623319	4	4	0.369081	3	0.999994	3.14994	3	6.41875e-06	27.0625	-5.32271	-2.65755	0.530797
AS623320	4	4	0.952074	3	0.998971	0.341346	3	0.00102935	14.0969	-4.33435	-1.21906	0.869172
AS623321	4	4	0.158064	3	0.999993	5.19499	3	7.01956e-06	28.9286	-6.03431	-2.30291	1.07854
AS623322	3	3	0.332678	3	0.885862	3.4096	4	0.114138	7.50791	-3.17769	0.263672	-1.49902
AS623323	4	3**	0.209719	3	0.541652	4.52899	4	0.458293	4.86322	-2.66574	0.0542935	-0.407689
AS623326	3	3	0.431321	3	0.996194	2.75285	4	0.00380605	13.8875	-4.75342	1.45298	-1.73402
AS623327	4	4	0.350731	3	0.566951	3.2779	3	0.433049	3.81674	-3.93117	0.2249	-0.17958
AS623328	4	4	0.304592	3	0.801009	3.62755	3	0.198991	6.41278	-3.6601	-0.52387	-1.16179
AS623329	3	3	0.432567	3	0.999931	2.7454	4	6.75078e-05	21.9518	-2.7475	3.03669	0.201575
AS623330	3	3	0.722054	3	0.999861	1.32986	4	0.000138982	19.0919	-3.15614	2.04978	-1.99165
AS623332	3	3	0.930695	3	0.999875	0.445483	4	0.000125243	18.4157	-3.75437	2.54439	-1.04309
AS623333	3	4**	0.449567	3	0.87635	2.64551	3	0.12365	6.56213	-3.95495	0.118644	0.804311
AS623334	3	3	0.932684	3	0.999152	0.436118	4	0.00084812	14.5794	-3.73911	1.83343	-1.44272
AS623335	4	3**	0.981895	3	0.999744	0.172541	4	0.000255878	16.7136	-3.15568	2.28479	-0.92266
AS623337	1	1	0.100077	3	0.997594	6.24964	2	0.00240621	18.3042	1.39561	-3.29836	-1.51045
AS623339	3	3	0.017688	3	0.99987	10.1058	4	0.000130255	27.9976	-4.59145	3.67318	1.55642
AS623340	4	4	0.0462243	3	1	7.98973	3	2.86033e-08	42.7292	-4.94646	-3.87526	1.60258
AS623341	4	3**	0.128521	3	0.950429	5.67531	4	0.0495708	11.5823	-4.321	0.371116	-2.39059
AS623342	1	1	0.597551	3	0.820825	1.88061	2	0.179175	4.92451	2.19065	0.0727146	-1.56572
AS623343	4	4	0.175966	3	0.999664	4.94371	3	0.000336339	20.9378	-4.21397	-2.48154	-1.51367
AS623345	1	2**	0.584521	3	0.701546	1.94205	1	0.298454	3.6514	2.65312	-0.788228	0.17308
AS623346	4	4	0.299056	3	0.894867	3.67261	3	0.105133	7.95551	-4.57854	-0.582522	-1.14493
AS623350	1	1	0.789066	3	0.805234	1.05037	2	0.194766	3.88905	2.81325	-0.466549	-0.970773
AS623351	2	2	0.517649	3	0.830191	2.27333	1	0.169804	5.44735	1.51461	0.591416	-0.780242
AS623352	2	1**	0.224977	3	0.539274	4.36155	2	0.460726	4.67639	3.34245	-1.30711	0.294964
AS623353	2	2	0.900597	3	0.899881	0.581749	1	0.100119	4.97355	1.91616	0.153189	-0.102664
AS623354	2	2	0.806208	3	0.895573	0.979519	1	0.104427	5.27746	2.85216	0.17032	0.154722
AS623355	2	2	0.49783	3	0.675029	2.37754	1	0.324971	3.83957	1.87844	0.399976	-0.909316
AS623357	2	1**	0.742377	3	0.970534	1.2444	2	0.029466	8.23362	1.8476	-1.7604	-1.30255
AS623358	2	2	0.440204	3	0.640177	2.70014	1	0.359823	3.8524	1.92082	-1.19588	0.0980413
AS623359	2	2	0.555538	3	0.700448	2.08212	1	0.299552	3.78098	2.69703	-0.839523	0.218482
AS623360	2	2	0.23764	3	0.99894	4.23036	3	0.000647592	18.9127	0.148911	0.898164	1.33497
AS623361	2	2	0.66792	3	0.999087	1.56251	1	0.000913168	15.5579	1.90008	1.53156	1.04414
AS623362	2	1**	0.669896	3	0.735331	1.55386	2	0.264669	3.59755	2.84979	-0.926558	-0.482459
AS623363	2	2	0.600142	3	0.991143	1.8685	1	0.00885746	11.3037	3.2389	0.433077	1.20576
AS623364	2	2	0.605818	3	0.998751	1.84209	1	0.00124651	15.2144	1.57844	1.64216	0.737131
AS623365	2	2	0.201751	3	0.79845	4.62097	1	0.20155	7.37424	3.90085	0.806343	-0.277
AS623366	2	2	0.909997	3	0.976864	0.540102	1	0.0231357	8.02605	2.64182	0.0672668	0.84484
AS623368	2	2	0.445094	3	0.969917	2.67149	1	0.0297881	9.63769	0.561345	0.415948	-0.141244
AS623369	2	2	0.921996	3	0.994811	0.485817	1	0.00518777	10.9983	1.52929	0.869088	0.620049
AS623371	2	2	0.815123	3	0.995594	0.942659	1	0.00440635	11.7832	2.4266	1.22502	0.73111
AS623372	2	2	0.822269	3	0.80482	0.913086	1	0.19518	3.74648	2.3602	-0.125448	-0.11593
AS623373	2	2	0.892856	3	0.964596	0.615582	1	0.0354036	7.22537	1.74	0.687481	-0.0346171
AS623374	2	2	0.907294	3	0.922081	0.55215	1	0.0779189	5.49408	2.14784	-0.339547	0.414926
AS623375	2	2	0.844614	3	0.979414	0.820264	1	0.0205858	8.54497	1.79302	-0.45029	0.978283
AS623378	2	2	0.465694	3	0.990182	2.55353	1	0.00981791	11.7809	2.23044	1.78695	-0.0504613
AS623379	2	2	0.493721	3	0.969838	2.39953	1	0.0301521	9.34128	1.54771	1.35572	-0.466768
AS623380	2	2	0.654794	3	0.994001	1.62031	1	0.00599859	11.8407	2.69509	1.42305	0.548794
AS623381	2	2	0.548656	3	0.968477	2.11613	1	0.0315026	8.96744	0.820226	-0.481346	0.510495
AS623383	2	2	0.93203	3	0.996318	0.439205	1	0.00368173	11.6406	1.95664	0.990031	0.819936
AS623384	2	2	0.561471	3	0.999667	2.05304	1	0.000333063	18.0667	1.56048	0.654283	1.95719
AS623386	2	2	0.520145	3	0.870031	2.26042	1	0.129947	6.06323	0.985289	0.0161087	-0.425775
AS623387	2	2	0.92667	3	0.997309	0.464259	1	0.00269067	12.2948	2.09601	0.602845	1.25588
AS623388	2	2	0.256424	3	0.934518	4.04709	1	0.0654741	9.36384	1.78254	1.62266	-0.921682
AS623390	2	2	0.993928	3	0.981587	0.0818034	1	0.0184129	8.03404	1.86152	0.495219	0.419826
AS623391	2	2	0.37385	3	0.885858	3.11757	1	0.114048	7.21744	1.00543	0.676524	-0.794651
AS623392	2	2	0.899551	3	0.990805	0.586347	1	0.00919249	9.94661	1.34239	0.692372	0.431693
AS623394	2	2	0.929686	3	0.978749	0.45021	1	0.0212495	8.11009	1.42102	0.385308	0.293934
AS623395	2	2	0.36346	3	0.999804	3.18854	1	0.000195957	20.2634	2.46673	1.55898	1.86404
AS623396	2	1**	0.21116	3	0.531396	4.5127	2	0.468604	4.7642	3.91346	-0.0691035	-0.338167
AS623397	2	2	0.453464	3	0.724574	2.62304	1	0.27542	4.55761	1.36985	0.241505	-0.859225
AS623398	2	2	0.889782	3	0.984441	0.628918	1	0.0155582	8.92389	1.2903	0.00978764	0.640003
AS623399	2	2	0.081832	3	0.99988	6.70741	1	0.00012049	24.7551	2.57447	0.0195622	3.13026
AS623402	2	2	0.405115	3	0.74317	2.91375	1	0.256822	5.03883	1.04651	-0.73772	-0.267005
AS623403	2	2	0.142882	3	0.998679	5.43007	1	0.00132081	18.6864	3.79978	1.61338	1.41713
AS623404	1	1	0.438157	3	0.821589	2.71221	2	0.178411	5.7665	2.96638	-1.70013	-0.149801
AS623405	1	1	0.176962	3	0.615877	4.93044	2	0.384123	5.87461	4.13926	-0.0097003	-0.457112
AS623408	2	2	0.925059	3	0.918711	0.471722	1	0.0812884	5.32166	1.84745	0.102131	0.00872878
AS623409	2	2	0.909237	3	0.940555	0.543495	1	0.0594446	6.06635	2.52116	-0.158388	0.534852
AS623410	2	2	0.698676	3	0.868578	1.42932	1	0.131422	5.20621	2.18591	0.687962	-0.507337
AS623411	2	2	0.781241	3	0.9063	1.08274	1	0.0936998	5.62129	2.77449	-0.331515	0.516195
AS623413	2	2	0.677017	3	0.878071	1.52281	1	0.121929	5.47138	1.81692	-0.847252	0.436373
AS623414	2	2	0.728437	3	0.889877	1.30293	1	0.110123	5.48189	2.64992	0.664472	-0.261871
AS623415	2	2	0.325019	3	0.940031	3.46737	1	0.0599693	8.97153	3.4672	1.24222	-0.108262
AS623416	2	2	0.441582	3	0.997484	2.69204	1	0.002435	14.7226	0.468727	0.0848549	1.14091
AS623417	2	2	0.457574	3	0.972794	2.59952	1	0.0269459	9.7722	0.695241	0.707227	-0.24909
AS623418	2	2	0.70338	3	0.999242	1.4092	1	0.000758457	15.7761	2.08675	0.634191	1.7784
AS623420	2	1**	0.330838	3	0.586002	3.42337	2	0.413998	4.11829	3.60886	-0.57414	-0.19194
AS623421	2	2	0.11054	3	0.99991	6.0221	1	8.96913e-05	24.6602	2.40587	0.259722	3.04569
AS623422	2	2	0.424285	3	0.995419	2.79523	1	0.00458086	13.5578	3.12161	-0.0734997	1.79219
a, arabic numberals representing group: 1, ssp. taschii_I; 2, ssp. taschii_II; 3, ssp. strangulata_I; 4, ssp. strangulata_II
**, Misclassified case
