# Supplementary material for: Genome-wide association study of 29 morphological traits in Aegilops tauschii
Source: Sci Rep. 2015 Oct 27;5:15562. doi: 10.1038/srep15562 (PMC4622089; doi:10.1038/srep15562)
Supplement: Supplementary Information Table S7 [file srep15562-s3.xls]

## Sheet: Table S7
Table S7. 322 Aegilops tauschii accessions cluster membership, origin and subspecies
Cluster	Accession	Origin	Subspecies	Cluster	Accession	Origin	Subspecies	Cluster	Accession	Origin	Subspecies	Cluster	Accession	Origin	Subspecies
1	AS623002	France	Ae.tauschii_II	2	AS623003	Unkonwn	Ae.tauschii_I	3	AS623006	Unkonwn	Ae.strangulata_II	4	AS623012	China	Ae.tauschii_II
1	AS623008	Iran	Ae.tauschii_II	2	AS623004	Unkonwn	Ae.strangulata_II	3	AS623007	Unkonwn	Ae.strangulata_II	4	AS623014	China	Ae.tauschii_II
1	AS623009	Unkonwn	Ae.tauschii_II	2	AS623057	Iran	Ae.tauschii_II	3	AS623030	Unkonwn	Ae.tauschii_II	4	AS623016	China	Ae.tauschii_II
1	AS623010	China	Ae.tauschii_II	2	AS623072	Afghanistan	Ae.tauschii_II	3	AS623034	Iran	Ae.strangulata_II	4	AS623017	China	Ae.tauschii_II
1	AS623011	China	Ae.tauschii_II	2	AS623093	Iran	Ae.tauschii_II	3	AS623037	Unkonwn	Ae.strangulata_II	4	AS623018	China	Ae.tauschii_II
1	AS623013	China	Ae.tauschii_II	2	AS623110	Iran	Ae.tauschii_I	3	AS623040	Unkonwn	Ae.strangulata_II	4	AS623019	China	Ae.tauschii_II
1	AS623020	China	Ae.tauschii_II	2	AS623111	Iran	Ae.tauschii_I	3	AS623041	Unkonwn	Ae.strangulata_II	4	AS623024	China	Ae.strangulata_I
1	AS623022	China	Ae.tauschii_II	2	AS623112	Iran	Ae.tauschii_I	3	AS623042	Unkonwn	Ae.strangulata_II	4	AS623035	Unkonwn	Ae.tauschii_II
1	AS623023	China	Ae.tauschii_II	2	AS623113	Iran	Ae.tauschii_I	3	AS623043	Unkonwn	Ae.strangulata_II	4	AS623038	Unkonwn	Ae.tauschii_II
1	AS623028	China	Ae.tauschii_II	2	AS623118	Iran	Ae.strangulata_II	3	AS623044	Unkonwn	Ae.strangulata_II	4	AS623039	Unkonwn	Ae.tauschii_II
1	AS623029	China	Ae.tauschii_II	2	AS623119	Iran	Ae.tauschii_II	3	AS623045	Unkonwn	Ae.strangulata_II	4	AS623051	Turkmenistan	Ae.strangulata_I
1	AS623031	Unkonwn	Ae.tauschii_II	2	AS623124	Afghanistan	Ae.tauschii_II	3	AS623046	Unkonwn	Ae.strangulata_II	4	AS623053	Turkmenistan	Ae.tauschii_II
1	AS623047	Unkonwn	Ae.tauschii_II	2	AS623125	Azerbaijan	Ae.strangulata_I	3	AS623048	Unkonwn	Ae.strangulata_II	4	AS623054	Armenia	Ae.strangulata_I
1	AS623050	Unkonwn	Ae.tauschii_II	2	AS623126	Afghanistan	Ae.tauschii_II	3	AS623049	Unkonwn	Ae.strangulata_II	4	AS623064	Afghanistan	Ae.tauschii_II
1	AS623059	Pakistan	Ae.tauschii_II	2	AS623130	Afghanistan	Ae.tauschii_II	3	AS623052	Iran	Ae.strangulata_II	4	AS623087	Iran	Ae.tauschii_II
1	AS623060	Pakistan	Ae.tauschii_II	2	AS623131	Armenia	Ae.tauschii_I	3	AS623058	Iran	Ae.strangulata_II	4	AS623099	Iran	Ae.strangulata_II
1	AS623066	Afghanistan	Ae.tauschii_II	2	AS623142	Azerbaijan	Ae.strangulata_I	3	AS623089	Iran	Ae.strangulata_II	4	AS623101	Iran	Ae.strangulata_II
1	AS623067	Afghanistan	Ae.tauschii_II	2	AS623143	Afghanistan	Ae.strangulata_I	3	AS623091	Iran	Ae.strangulata_II	4	AS623103	Iran	Ae.strangulata_II
1	AS623070	Afghanistan	Ae.tauschii_II	2	AS623145	Azerbaijan	Ae.tauschii_I	3	AS623094	Iran	Ae.strangulata_II	4	AS623105	Iran	Ae.strangulata_II
1	AS623071	Afghanistan	Ae.tauschii_II	2	AS623146	Afghanistan	Ae.tauschii_II	3	AS623095	Iran	Ae.strangulata_II	4	AS623107	Iran	Ae.strangulata_II
1	AS623073	Afghanistan	Ae.tauschii_II	2	AS623147	Afghanistan	Ae.tauschii_II	3	AS623166	Unkonwn	Ae.strangulata_II	4	AS623109	Iran	Ae.tauschii_I
1	AS623074	Afghanistan	Ae.tauschii_II	2	AS623154	Armenia	Ae.tauschii_I	3	AS623168	Unkonwn	Ae.strangulata_II	4	AS623117	Iran	Ae.strangulata_I
1	AS623075	Afghanistan	Ae.tauschii_II	2	AS623155	Georgia	Ae.strangulata_I	3	AS623170	Unkonwn	Ae.strangulata_II	4	AS623127	Azerbaijan	Ae.strangulata_I
1	AS623076	Afghanistan	Ae.tauschii_II	2	AS623158	Armenia	Ae.tauschii_I	3	AS623177	Azerbaijan	Ae.strangulata_I	4	AS623134	Azerbaijan	Ae.strangulata_I
1	AS623077	Afghanistan	Ae.tauschii_II	2	AS623159	Georgia	Ae.tauschii_I	3	AS623179	Western Asia	Ae.strangulata_II	4	AS623136	Afghanistan	Ae.strangulata_I
1	AS623078	Afghanistan	Ae.tauschii_II	2	AS623161	Afghanistan	Ae.tauschii_II	3	AS623183	Iran	Ae.strangulata_II	4	AS623137	Azerbaijan	Ae.strangulata_I
1	AS623079	Afghanistan	Ae.tauschii_II	2	AS623175	Turkey	Ae.tauschii_I	3	AS623201	Iran	Ae.strangulata_II	4	AS623144	Azerbaijan	Ae.strangulata_I
1	AS623080	Afghanistan	Ae.tauschii_II	2	AS623180	Western Asia	Ae.tauschii_I	3	AS623203	Iran	Ae.strangulata_II	4	AS623150	Azerbaijan	Ae.strangulata_I
1	AS623081	Afghanistan	Ae.tauschii_II	2	AS623184	Unkonwn	Ae.strangulata_II	3	AS623205	Iran	Ae.strangulata_II	4	AS623151	Azerbaijan	Ae.strangulata_I
1	AS623083	Afghanistan	Ae.tauschii_II	2	AS623219	Iran	Ae.tauschii_I	3	AS623206	Iran	Ae.strangulata_II	4	AS623153	Armenia	Ae.strangulata_I
1	AS623084	Afghanistan	Ae.tauschii_II	2	AS623220	Iran	Ae.tauschii_I	3	AS623209	Iran	Ae.strangulata_II	4	AS623167	Azerbaijan	Ae.strangulata_II
1	AS623085	Afghanistan	Ae.tauschii_II	2	AS623222	Unkonwn	Ae.tauschii_I	3	AS623210	Iran	Ae.strangulata_II	4	AS623172	Turkey	Ae.strangulata_I
1	AS623088	Iran	Ae.tauschii_II	2	AS623224	Turkey	Ae.tauschii_I	3	AS623211	Iran	Ae.strangulata_II	4	AS623174	Iran	Ae.strangulata_I
1	AS623115	Iran	Ae.tauschii_I	2	AS623235	Iran	Ae.strangulata_II	3	AS623226	Unkonwn	Ae.strangulata_II	4	AS623178	Azerbaijan	Ae.strangulata_I
1	AS623116	Iran	Ae.tauschii_II	2	AS623253	Turkey	Ae.tauschii_I	3	AS623232	Iran	Ae.strangulata_II	4	AS623187	Iran	Ae.strangulata_II
1	AS623120	Armenia	Ae.strangulata_I	2	AS623254	Turkey	Ae.tauschii_I	3	AS623240	Unkonwn	Ae.strangulata_II	4	AS623188	Afghanistan	Ae.tauschii_II
1	AS623121	Afghanistan	Ae.tauschii_II	2	AS623255	Turkey	Ae.tauschii_I	3	AS623279	Iran	Ae.strangulata_II	4	AS623193	Iran	Ae.strangulata_I
1	AS623123	Afghanistan	Ae.tauschii_II	2	AS623256	Turkey	Ae.tauschii_I	3	AS623280	Iran	Ae.strangulata_II	4	AS623195	Pakistan	Ae.tauschii_II
1	AS623133	Afghanistan	Ae.tauschii_II	2	AS623258	Turkey	Ae.tauschii_I	3	AS623281	Iran	Ae.strangulata_II	4	AS623208	Iran	Ae.strangulata_I
1	AS623141	Azerbaijan	Ae.strangulata_I	2	AS623259	Turkey	Ae.tauschii_I	3	AS623317	Iran	Ae.strangulata_II	4	AS623212	Iran	Ae.strangulata_II
1	AS623148	Afghanistan	Ae.tauschii_II	2	AS623260	China	Ae.tauschii_II	3	AS623319	Iran	Ae.strangulata_II	4	AS623214	Iran	Ae.strangulata_II
1	AS623162	Pakistan	Ae.tauschii_II	2	AS623262	France	Ae.strangulata_II	3	AS623320	Iran	Ae.strangulata_II	4	AS623216	Iran	Ae.strangulata_II
1	AS623165	Pakistan	Ae.tauschii_II	2	AS623264	China	Ae.tauschii_II	3	AS623321	Iran	Ae.strangulata_II	4	AS623217	Iran	Ae.strangulata_II
1	AS623171	Afghanistan	Ae.tauschii_II	2	AS623273	Iran	Ae.tauschii_II	3	AS623340	Iran	Ae.strangulata_II	4	AS623218	Iran	Ae.strangulata_II
1	AS623181	Unkonwn	Ae.tauschii_II	2	AS623283	Turkey	Ae.tauschii_I					4	AS623221	Unkonwn	Ae.strangulata_I
1	AS623186	Afghanistan	Ae.tauschii_II	2	AS623284	Turkey	Ae.tauschii_I					4	AS623234	USSR, Caucasus	Ae.strangulata_I
1	AS623189	Afghanistan	Ae.tauschii_II	2	AS623285	Turkey	Ae.tauschii_I					4	AS623239	Azerbaijan	Ae.strangulata_II
1	AS623194	Afghanistan	Ae.tauschii_II	2	AS623287	Turkey	Ae.tauschii_I					4	AS623241	Azerbaijan	Ae.strangulata_I
1	AS623196	Pakistan	Ae.tauschii_II	2	AS623288	Turkey	Ae.tauschii_I					4	AS623242	Turkmenistan	Ae.tauschii_II
1	AS623198	Afghanistan	Ae.tauschii_II	2	AS623289	Turkey	Ae.tauschii_I					4	AS623243	Azerbaijan	Ae.strangulata_I
1	AS623199	Afghanistan	Ae.tauschii_II	2	AS623290	Turkey	Ae.tauschii_I					4	AS623244	Russian Federation, Dagestan	Ae.strangulata_I
1	AS623200	Afghanistan	Ae.tauschii_II	2	AS623292	Turkey	Ae.tauschii_I					4	AS623245	Azerbaijan	Ae.strangulata_I
1	AS623223	Unkonwn	Ae.tauschii_II	2	AS623293	Turkey	Ae.tauschii_I					4	AS623246	Turkmenistan	Ae.strangulata_I
1	AS623228	Afghanistan	Ae.tauschii_II	2	AS623294	Turkey	Ae.tauschii_I					4	AS623247	Azerbaijan	Ae.strangulata_I
1	AS623229	Afghanistan	Ae.tauschii_II	2	AS623297	Turkey	Ae.tauschii_I					4	AS623248	China	Ae.tauschii_II
1	AS623230	Afghanistan	Ae.tauschii_II	2	AS623298	Turkey	Ae.tauschii_I					4	AS623250	Turkey	Ae.strangulata_I
1	AS623231	Afghanistan	Ae.tauschii_II	2	AS623299	Turkey	Ae.tauschii_I					4	AS623251	Turkey	Ae.strangulata_I
1	AS623233	Turkey	Ae.tauschii_II	2	AS623300	Turkey	Ae.tauschii_I					4	AS623252	Turkey	Ae.strangulata_I
1	AS623236	Afghanistan	Ae.tauschii_II	2	AS623302	Turkey	Ae.tauschii_I					4	AS623266	China	Ae.tauschii_II
1	AS623237	Afghanistan	Ae.tauschii_II	2	AS623303	Turkey	Ae.tauschii_I					4	AS623270	Afghanistan	Ae.tauschii_II
1	AS623238	Afghanistan	Ae.tauschii_II	2	AS623304	Turkey	Ae.tauschii_I					4	AS623272	Iran	Ae.strangulata_I
1	AS623249	China	Ae.tauschii_II	2	AS623311	Russian Federation, Dagestan	Ae.tauschii_I					4	AS623277	Iran	Ae.strangulata_I
1	AS623265	China	Ae.tauschii_II	2	AS623313	India	Ae.tauschii_II					4	AS623282	Turkey	Ae.strangulata_I
1	AS623268	Afghanistan	Ae.tauschii_II	2	AS623322	Azerbaijan	Ae.strangulata_I					4	AS623306	Turkey	Ae.strangulata_I
1	AS623271	Afghanistan	Ae.tauschii_II	2	AS623337	Iran	Ae.tauschii_I					4	AS623307	Turkey	Ae.tauschii_I
1	AS623275	Unkonwn	Ae.tauschii_II	2	AS623341	Iran	Ae.strangulata_II					4	AS623308	Azerbaijan	Ae.strangulata_I
1	AS623276	Iran	Ae.strangulata_I	2	AS623342	Iran	Ae.tauschii_I					4	AS623310	Georgia	Ae.strangulata_I
1	AS623312	Armenia	Ae.tauschii_II	2	AS623343	Iran	Ae.strangulata_II					4	AS623316	USSR	Ae.tauschii_II
1	AS623314	Western Asia	Ae.tauschii_II	2	AS623350	Syrian Arab Republic	Ae.tauschii_I					4	AS623318	Russian Federation, Dagestan	Ae.strangulata_I
1	AS623315	Western Asia	Ae.tauschii_II	2	AS623351	Uzbekistan	Ae.tauschii_II					4	AS623323	Azerbaijan	Ae.strangulata_II
1	AS623345	Armenia	Ae.tauschii_I	2	AS623352	Uzbekistan	Ae.tauschii_II					4	AS623326	Azerbaijan	Ae.strangulata_I
1	AS623354	Uzbekistan	Ae.tauschii_II	2	AS623353	Uzbekistan	Ae.tauschii_II					4	AS623327	Azerbaijan	Ae.strangulata_II
1	AS623355	Uzbekistan	Ae.tauschii_II	2	AS623357	Kazakhstan	Ae.tauschii_II					4	AS623328	Azerbaijan	Ae.strangulata_II
1	AS623359	Kazakhstan	Ae.tauschii_II	2	AS623358	Kyrgyzstan	Ae.tauschii_II					4	AS623329	Turkmenistan	Ae.strangulata_I
1	AS623360	Tajikistan	Ae.tauschii_II	2	AS623362	Tajikistan	Ae.tauschii_II					4	AS623330	Azerbaijan	Ae.strangulata_I
1	AS623361	Tajikistan	Ae.tauschii_II	2	AS623411	Uzbekistan	Ae.tauschii_II					4	AS623332	Azerbaijan	Ae.strangulata_I
1	AS623363	Tajikistan	Ae.tauschii_II	2	AS623413	Tajikistan	Ae.tauschii_II					4	AS623333	Azerbaijan	Ae.strangulata_I
1	AS623368	Pakistan	Ae.tauschii_II	2	AS623420	Uzbekistan	Ae.tauschii_II					4	AS623334	Azerbaijan	Ae.strangulata_I
1	AS623369	Pakistan	Ae.tauschii_II									4	AS623335	Turkmenistan	Ae.strangulata_II
1	AS623371	Pakistan	Ae.tauschii_II									4	AS623339	Iran	Ae.strangulata_I
1	AS623372	Pakistan	Ae.tauschii_II									4	AS623346	Azerbaijan	Ae.strangulata_II
1	AS623373	Pakistan	Ae.tauschii_II									4	AS623364	Tajikistan	Ae.tauschii_II
1	AS623374	Pakistan	Ae.tauschii_II									4	AS623365	Tajikistan	Ae.tauschii_II
1	AS623375	Pakistan	Ae.tauschii_II									4	AS623366	Tajikistan	Ae.tauschii_II
1	AS623378	Pakistan	Ae.tauschii_II									4	AS623399	Pakistan	Ae.tauschii_II
1	AS623379	Pakistan	Ae.tauschii_II									4	AS623418	Uzbekistan	Ae.tauschii_II
1	AS623380	Pakistan	Ae.tauschii_II									4	AS623421	Uzbekistan	Ae.tauschii_II
1	AS623381	Pakistan	Ae.tauschii_II
1	AS623383	Pakistan	Ae.tauschii_II
1	AS623384	Pakistan	Ae.tauschii_II
1	AS623386	Pakistan	Ae.tauschii_II
1	AS623387	Pakistan	Ae.tauschii_II
1	AS623388	Pakistan	Ae.tauschii_II
1	AS623390	Pakistan	Ae.tauschii_II
1	AS623391	Pakistan	Ae.tauschii_II
1	AS623392	Pakistan	Ae.tauschii_II
1	AS623394	Pakistan	Ae.tauschii_II
1	AS623395	Pakistan	Ae.tauschii_II
1	AS623396	Pakistan	Ae.tauschii_II
1	AS623397	Pakistan	Ae.tauschii_II
1	AS623398	Pakistan	Ae.tauschii_II
1	AS623402	Pakistan	Ae.tauschii_II
1	AS623403	Pakistan	Ae.tauschii_II
1	AS623404	Syrian Arab Republic	Ae.tauschii_I
1	AS623405	Syrian Arab Republic	Ae.tauschii_I
1	AS623408	Uzbekistan	Ae.tauschii_II
1	AS623409	Uzbekistan	Ae.tauschii_II
1	AS623410	Uzbekistan	Ae.tauschii_II
1	AS623414	Tajikistan	Ae.tauschii_II
1	AS623415	Tajikistan	Ae.tauschii_II
1	AS623416	Tajikistan	Ae.tauschii_II
1	AS623417	Uzbekistan	Ae.tauschii_II
1	AS623422	Uzbekistan	Ae.tauschii_II
USSR: Union of Soviet Socialist Republics
