# Supplementary material for: Genome-wide association study of 29 morphological traits in Aegilops tauschii
Source: Sci Rep. 2015 Oct 27;5:15562. doi: 10.1038/srep15562 (PMC4622089; doi:10.1038/srep15562)
Supplement: Supplementary Information Table S8 [file srep15562-s4.xls]

## Sheet: Table S8
Table S8. GWAS of phenotypic best linear unbiased predictor (BLUP) of the tested 29 traits detected by GLM and MLM
Trait	GLM					MLM					No.
	No.siga	Average	Range	Average R2 (%) b	Range R2 (%) b	No.siga	Average	Range	Average R2 (%) b	Range R2 (%) b	Sharedc
		-lg(P)	-lg(P)				-lg(P)	-lg(P)
PH	406	5.92	4.00-13.66	5.43	3.40-12.61
SL	38	4.92	4.02-7.88	4.66	3.71-7.75
IL1	298	6.09	4.03-16.81	7.04	4.42-19.25
IL2	261	5.47	4.00-14.98	4.68	3.28-12.89
IL3	103	5.72	4.00-11.46	4.32	2.90-8.80
IL4	76	5.32	4.02-9.34	3.83	2.84-6.87
FL	136	4.25	4.00-5.28	3.43	3.13-4.75
FW	280	5.41	4.01-10.97	4.98	3.50-10.13	1	4.24		5.16
LN	6	4.88	4.08-5.90	4.94	4.04-6.06
SNN	42	4.97	4.00-7.81	3.18	2.49-5.35
AL1	355	7.76	4.00-13.51	8.65	4.17-18.73
AL2	232	5.95	4.00-11.41	6.9	4.38-13.24
SPL	73	5	4.00-7.52	4.32	3.37-6.65	1	4.02		4.89
SPW	573	7.82	4.00-27.85	4.25	1.97-14.56
SPN	11	4.97	4.22-6.38	2.05	1.71-2.69
GL1	107	5.38	4.01-8.78	5.72	4.11-9.51
GL2	107	5.38	4.01-8.78	5.72	4.11-9.51
GW1	614	10.02	4.00-38.66	6.23	2.39-21.53	4	4.87	4.59-5.22	6.09	5.62-6.78	3
GW2	642	10.21	4.00-40.35	6.31	2.39-22.16	4	4.55	4.28-4.96	5.63	5.18-6.40	3
GT1	381	6.51	4.01-18.62	3.34	1.96-9.46
GT2	433	6.82	4.00-21.16	3.45	1.94-10.48
LL1	118	5.2	4.00-9.44	4.27	3.18-8.35
LL2	118	5.05	4.00-9.10	4.53	3.47-8.35
LW1	518	8.1	4.01-27.17	4.82	2.18-15.33
LW2	520	7.8	4.01-25.12	4.27	2.09-13.18
PL1	240	5.53	4.01-12.49	3.18	2.21-7.27
PL2	137	5.37	4.03-12.29	3.74	2.70-8.71
PW1	510	8.1	4.01-26.89	4.61	2.18-14.52
PW2	474	7.63	4.01-23.57	4.3	2.15-12.84
Total	7809					10					6
a, the total number of significant association SNPs detected by GLM and MLM models at the threshold of -log10(p)=3.84,respectively. b, R2 value showing % the explained phenotypic variation. c, the number of significant SNPs detected by both the two models. PH: plant height; SL: spike length; IL1: internode length1; IL2: internode length 2; IL3: internode length 3; IL4: internode length 4; FL: fla…
