# Supplementary material for: Genome-wide association study of 29 morphological traits in Aegilops tauschii
Source: Sci Rep. 2015 Oct 27;5:15562. doi: 10.1038/srep15562 (PMC4622089; doi:10.1038/srep15562)
Supplement: Supplementary Information Table S9 [file srep15562-s5.xls]

## Sheet: Table S9
Table S9. Geographic origins and sources of tested 322 Aegilops tauschii accessions
Accession	Genotype NO.	Species	Genome formula	Origin	Location	Type	Subspecies (by STRUCTURE)
AS623002	AS61	Ae. tauschii	DD	France		Wild	Ae.tauschii_II
AS623003	AS62	Ae. tauschii	DD	Unkonwn		Wild	Ae.tauschii_I
AS623004	AS63	Ae. tauschii	DD	Unkonwn		Wild	Ae.strangulata_II
AS623006	AS65	Ae. tauschii	DD	Unkonwn		Wild	Ae.strangulata_II
AS623007	AS66_1	Ae. tauschii	DD	Unkonwn		Wild	Ae.strangulata_II
AS623008	AS67	Ae. tauschii	DD	Iran		Wild	Ae.tauschii_II
AS623009	AS68	Ae. tauschii	DD	Unkonwn		Wild	Ae.tauschii_II
AS623010	AS69	Ae. tauschii	DD	China		Wild	Ae.tauschii_II
AS623011	AS71	Ae. tauschii	DD	China	Gongnaisi, Xinjiang	Wild	Ae.tauschii_II
AS623012	AS72	Ae. tauschii	DD	China	Yili, Xinjiang	Wild	Ae.tauschii_II
AS623013	AS75	Ae. tauschii	DD	China	Xi'an, Shaanxi	Wild	Ae.tauschii_II
AS623014	AS76	Ae. tauschii	DD	China		Wild	Ae.tauschii_II
AS623016	AS78	Ae. tauschii	DD	China	Lushi, Henan	Wild	Ae.tauschii_II
AS623017	AS79	Ae. tauschii	DD	China	Sanmen Gorge, Henan	Wild	Ae.tauschii_II
AS623018	AS80_1	Ae. tauschii	DD	China	Huixian, Henan	Wild	Ae.tauschii_II
AS623019	AS81	Ae. tauschii	DD	China	Zhongzhuang, Henan	Wild	Ae.tauschii_II
AS623020	AS82	Ae. tauschii	DD	China	Xinxiang, Henan	Wild	Ae.tauschii_II
AS623022	AS85	Ae. tauschii	DD	China		Wild	Ae.tauschii_II
AS623023	AS86	Ae. tauschii	DD	China		Wild	Ae.tauschii_II
AS623024	AS88	Ae. tauschii	DD	China		Wild	Ae.strangulata_I
AS623028	AS92	Ae. tauschii	DD	China		Wild	Ae.tauschii_II
AS623029	AS93	Ae. tauschii	DD	China		Wild	Ae.tauschii_II
AS623030	AS94	Ae. tauschii	DD	Unkonwn		Wild	Ae.tauschii_II
AS623031	AS95	Ae. tauschii	DD	Unkonwn		Wild	Ae.tauschii_II
AS623034	AS2388	Ae. tauschii	DD	Iran	8 km W of Gorgan	Wild	Ae.strangulata_II
AS623035	AS2390	Ae. tauschii	DD	Unkonwn		Wild	Ae.tauschii_II
AS623037	AS2393	Ae. tauschii	DD	Unkonwn		Wild	Ae.strangulata_II
AS623038	AS2394	Ae. tauschii	DD	Unkonwn		Wild	Ae.tauschii_II
AS623039	AS2395	Ae. tauschii	DD	Unkonwn		Wild	Ae.tauschii_II
AS623040	AS2396	Ae. tauschii	DD	Unkonwn		Wild	Ae.strangulata_II
AS623041	AS2397	Ae. tauschii	DD	Unkonwn		Wild	Ae.strangulata_II
AS623042	AS2398	Ae. tauschii	DD	Unkonwn		Wild	Ae.strangulata_II
AS623043	AS2402	Ae. tauschii	DD	Unkonwn		Wild	Ae.strangulata_II
AS623044	AS2403	Ae. tauschii	DD	Unkonwn		Wild	Ae.strangulata_II
AS623045	AS2404	Ae. tauschii	DD	Unkonwn		Wild	Ae.strangulata_II
AS623046	AS2405	Ae. tauschii	DD	Unkonwn		Wild	Ae.strangulata_II
AS623047	AS2406	Ae. tauschii	DD	Unkonwn		Wild	Ae.tauschii_II
AS623048	AS2407	Ae. tauschii	DD	Unkonwn		Wild	Ae.strangulata_II
AS623049	AS2409	Ae. tauschii	DD	Unkonwn		Wild	Ae.strangulata_II
AS623050	AS2564	Ae. tauschii	DD	Unkonwn		Wild	Ae.tauschii_II
AS623051	AL20_79	Ae. tauschii	DD	Turkmenistan		Wild	Ae.strangulata_I
AS623052	AL370	Ae. tauschii	DD	Iran	Behsh	Wild	Ae.strangulata_II
AS623053	AL7_79	Ae. tauschii	DD	Turkmenistan		Wild	Ae.tauschii_II
AS623054	AL8_78	Ae. tauschii	DD	Armenia		Wild	Ae.strangulata_I
AS623057	CIae14	Ae. tauschii	DD	Iran	Gorgan to Khoshyailagh. Latitude: 36 deg 40 min 0 sec N (36.66666667), Longitude: 55 deg 5 min E (55.08333333) (GIS coordinates) GoogleMap it. Elevation: 1577 meters Comment: Elevation derived from SRTM3.	Wild	Ae.tauschii_II
AS623058	CIae9	Ae. tauschii	DD	Iran	Sari to Behshahr.	Wild	Ae.strangulata_II
AS623059	AS80_2	Ae. tauschii	DD	Pakistan	Huixian, Henan	Wild	Ae.tauschii_II
AS623060	DV131	Ae. tauschii	DD	Pakistan	Quetta - Chaman	Wild	Ae.tauschii_II
AS623064	DV140	Ae. tauschii	DD	Afghanistan	Jaldak - Ghazni	Wild	Ae.tauschii_II
AS623066	DV145	Ae. tauschii	DD	Afghanistan	4 km E of Kabul (Kabul - Jallabad)	Wild	Ae.tauschii_II
AS623067	DV146	Ae. tauschii	DD	Afghanistan	6 km E of Kabul (Kabul - Jallabad)	Wild	Ae.tauschii_II
AS623070	DV152	Ae. tauschii	DD	Afghanistan	26 km NW of Pulikhumri (Pulikhumri - Haibak)	Wild	Ae.tauschii_II
AS623071	DV153	Ae. tauschii	DD	Afghanistan	28 km NW of Pulikhumri (Pulikhumri - Haibak)	Wild	Ae.tauschii_II
AS623072	DV155	Ae. tauschii	DD	Afghanistan	38 km NW of Pulikhumri (Pulikhumri - Haibak)	Wild	Ae.tauschii_II
AS623073	DV160	Ae. tauschii	DD	Afghanistan	42 km NW of Pulikhumri (Pulikhumri - Haibak)	Wild	Ae.tauschii_II
AS623074	DV162	Ae. tauschii	DD	Afghanistan	47 km NW of Pulikhumri (Pulikhumri - Haibak)	Wild	Ae.tauschii_II
AS623075	DV163	Ae. tauschii	DD	Afghanistan	48 km NW of Pulikhumri (Pulikhumri - Haibak)	Wild	Ae.tauschii_II
AS623076	DV167	Ae. tauschii	DD	Afghanistan	13 km N of Maimana (Andkhui - Maimana)	Wild	Ae.tauschii_II
AS623077	DV169	Ae. tauschii	DD	Afghanistan	13 km N of Maimana (Andkhui - Maimana)	Wild	Ae.tauschii_II
AS623078	DV170	Ae. tauschii	DD	Afghanistan	13 km N of Maimana (Andkhui - Maimana)	Wild	Ae.tauschii_II
AS623079	DV173	Ae. tauschii	DD	Afghanistan	Suburbs of Maimana	Wild	Ae.tauschii_II
AS623080	DV178	Ae. tauschii	DD	Afghanistan	19 km W of Maimana (Maimana - Qala Naw)	Wild	Ae.tauschii_II
AS623081	DV181	Ae. tauschii	DD	Afghanistan	40 km W of Maimana (Maimana - Qala Naw)	Wild	Ae.tauschii_II
AS623083	DV185	Ae. tauschii	DD	Afghanistan	118 km SW of Maimana (Maimana - Qala Naw)	Wild	Ae.tauschii_II
AS623084	DV186	Ae. tauschii	DD	Afghanistan	151 km SW of Maimana (Maimana - Qala Naw)	Wild	Ae.tauschii_II
AS623085	DV188	Ae. tauschii	DD	Afghanistan	167 km SW of Maimana (Maimana - Qala Naw)	Wild	Ae.tauschii_II
AS623087	DV191	Ae. tauschii	DD	Iran	Suburbs of Ghazvin Tehran - Ghazvin	Wild	Ae.tauschii_II
AS623088	DV193	Ae. tauschii	DD	Iran	2 km N of Karaj (Suburbs of Tehran)	Wild	Ae.tauschii_II
AS623089	DV198	Ae. tauschii	DD	Iran	8 km W of Gorgan	Wild	Ae.strangulata_II
AS623091	DV202	Ae. tauschii	DD	Iran	Gharaghaj near Shah-passand (Gorgan - Khoshyailagh)	Wild	Ae.strangulata_II
AS623093	DV209	Ae. tauschii	DD	Iran	36 km NE of Sari (Sari - Behshahr)	Wild	Ae.tauschii_II
AS623094	DV210	Ae. tauschii	DD	Iran	Behshahr	Wild	Ae.strangulata_II
AS623095	DV211	Ae. tauschii	DD	Iran	3 km N of Babulsar (Babulsar - Sari)	Wild	Ae.strangulata_II
AS623099	DV216	Ae. tauschii	DD	Iran	51 km W of Babulsar (Babulsar - Chalus)	Wild	Ae.strangulata_II
AS623101	DV220	Ae. tauschii	DD	Iran	43 km NW of Ramsar (Chalus - Rasht)	Wild	Ae.strangulata_II
AS623103	DV222	Ae. tauschii	DD	Iran	13 km SSE of Rasht (Chalus - Rasht)	Wild	Ae.strangulata_II
AS623105	DV225	Ae. tauschii	DD	Iran	14 km NW of Pahlavi (Pahlavi - Astara)	Wild	Ae.strangulata_II
AS623107	DV229_1	Ae. tauschii	DD	Iran	32 km SW of Astara (Astara - Ardabil)	Wild	Ae.strangulata_II
AS623109	DV240	Ae. tauschii	DD	Iran	42 km NW of Tabriz (Khoy - Tabriz)	Wild	Ae.tauschii_I
AS623110	DV258	Ae. tauschii	DD	Iran	37.0 km ESE from Maku to Khoy	Wild	Ae.tauschii_I
AS623111	DV260	Ae. tauschii	DD	Iran	71.2 km SE from Maku to Khoy	Wild	Ae.tauschii_I
AS623112	DV263	Ae. tauschii	DD	Iran	25.1 km N from Marand to Jolfa	Wild	Ae.tauschii_I
AS623113	DV265	Ae. tauschii	DD	Iran	44.9 km N from Marand to Jolfa	Wild	Ae.tauschii_I
AS623115	DV268	Ae. tauschii	DD	Iran	2.6 km SW from Qazvin to Hamadan	Wild	Ae.tauschii_I
AS623116	DV269	Ae. tauschii	DD	Iran	68.7 km SW from Qazvin to Hamadan	Wild	Ae.tauschii_II
AS623117	DV270	Ae. tauschii	DD	Iran	7.3 km SW from Avej to Hamadan	Wild	Ae.strangulata_I
AS623118	DV272	Ae. tauschii	DD	Iran	17.6 km SE from Karand to Shahabad	Wild	Ae.strangulata_II
AS623119	DV274	Ae. tauschii	DD	Iran	Ramsar	Wild	Ae.tauschii_II
AS623120	DV2772	Ae. tauschii	DD	Armenia	Akharnadzor; Longitude: 45.272; Latitude: 39.758	Wild	Ae.strangulata_I
AS623121	DV279	Ae. tauschii	DD	Afghanistan	Agric. Sta. Taluquan Takhar (weed)	Wild	Ae.tauschii_II
AS623123	DV280	Ae. tauschii	DD	Afghanistan	Agric. Sta. Taluquan Takhar (weed)	Wild	Ae.tauschii_II
AS623124	DV281	Ae. tauschii	DD	Afghanistan	13.2 km S from Farfa Takhar	Wild	Ae.tauschii_II
AS623125	DV2814	Ae. tauschii	DD	Azerbaijan	Beside road going down moutain toward Agsu. Longitude: 48.423; Latitude: 40.599	Wild	Ae.strangulata_I
AS623126	DV284	Ae. tauschii	DD	Afghanistan	Bamdara 18 km N from Robobi to Shewa Badakhshan	Wild	Ae.tauschii_II
AS623127	DV2840	Ae. tauschii	DD	Azerbaijan	Lunch venue opposite Experiment farm. About 95 km W of Baku. Pines recently planted; Longitude: 48.894; Latitude: 40.535	Wild	Ae.strangulata_I
AS623130	DV286	Ae. tauschii	DD	Afghanistan	Formrok 10 km N from Robobi to Shewa Badakhshan	Wild	Ae.tauschii_II
AS623131	DV2869	Ae. tauschii	DD	Armenia	Getup village, place Opik.; Longitude: 45.288; Latitude: 39.77	Wild	Ae.tauschii_I
AS623133	DV288	Ae. tauschii	DD	Afghanistan	2 km S from Barak Badakhshan	Wild	Ae.tauschii_II
AS623134	DV2885_1	Ae. tauschii	DD	Azerbaijan	Mountain pass. 27 km SW of Samaxi. Longitude: 48.454; Latitude: 40.618	Wild	Ae.strangulata_I
AS623136	DV2885_2	Ae. tauschii	DD	Afghanistan	Mountain pass. 27 km SW of Samaxi. Longitude: 48.454; Latitude: 40.618	Wild	Ae.strangulata_I
AS623137	DV2917	Ae. tauschii	DD	Azerbaijan	Small field beside durum fields. Side of hill. Also roadside. Longitude: 48.335; Latitude: 38.972	Wild	Ae.strangulata_I
AS623141	DV2958_1	Ae. tauschii	DD	Azerbaijan	DEMIRCHI. Garden beside river & surrounding grazed areas; Longitude: 48.561; Latitude: 40.841	Wild	Ae.strangulata_I
AS623142	DV2959_1	Ae. tauschii	DD	Azerbaijan	Lunch venue opposite Experiment farm. About 95 km W of Baku. Pines recently planted; Longitude: 48.894; Latitude: 40.535	Wild	Ae.strangulata_I
AS623143	DV2959_2	Ae. tauschii	DD	Afghanistan	Lunch venue opposite Experiment farm. About 95 km W of Baku. Pines recently planted; Longitude: 48.894; Latitude: 40.535	Wild	Ae.strangulata_I
AS623144	DV2973	Ae. tauschii	DD	Azerbaijan	Longitude: 48.453; Latitude: 38.81	Wild	Ae.strangulata_I
AS623145	DV2977	Ae. tauschii	DD	Azerbaijan	Roadside and water catchment reserve. On road to Sumqayit from Baku. Longitude: 46.999; Latitude: 40.002	Wild	Ae.tauschii_I
AS623146	DV300	Ae. tauschii	DD	Afghanistan	Zu 30 km SE from Barak Badakhshan	Wild	Ae.tauschii_II
AS623147	DV302	Ae. tauschii	DD	Afghanistan	55 km SSE from Barak to Zebak Badakhshan	Wild	Ae.tauschii_II
AS623148	DV304	Ae. tauschii	DD	Afghanistan	42 km S from Kunduz to Baghlan Takhar	Wild	Ae.tauschii_II
AS623150	DV306	Ae. tauschii	DD	Azerbaijan	10 km E of Shemakha (Baku - Shemakha) Azerbaijan	Wild	Ae.strangulata_I
AS623151	DV309	Ae. tauschii	DD	Azerbaijan	10 km E of Shemakha (Baku - Shemakha) Azerbaijan	Wild	Ae.strangulata_I
AS623153	DV313	Ae. tauschii	DD	Armenia	Cytoanka Park Erevan Armenia	Wild	Ae.strangulata_I
AS623154	DV314	Ae. tauschii	DD	Armenia	Cytoanka Park Erevan Armenia	Wild	Ae.tauschii_I
AS623155	DV322	Ae. tauschii	DD	Georgia	Suburbs of Tibilisi (Botanical Garden) Georgia	Wild	Ae.strangulata_I
AS623158	DV327	Ae. tauschii	DD	Armenia	Suburbs of Tibilisi NW of Tibilisi Georgia	Wild	Ae.tauschii_I
AS623159	DV328	Ae. tauschii	DD	Georgia	59 km NW of Tibilisi (Tibilisi - Gori) Georgia	Wild	Ae.tauschii_I
AS623161	DV331	Ae. tauschii	DD	Afghanistan	Pagman	Wild	Ae.tauschii_II
AS623162	DV337	Ae. tauschii	DD	Pakistan	8 km SW of Quetta	Wild	Ae.tauschii_II
AS623165	DV345	Ae. tauschii	DD	Pakistan	Suburbs of Quetta	Wild	Ae.tauschii_II
AS623166	DV634	Ae. tauschii	DD	Unkonwn		Wild	Ae.strangulata_II
AS623167	K1574_72	Ae. tauschii	DD	Azerbaijan	Nakhichevan	Wild	Ae.strangulata_II
AS623168	K901_75	Ae. tauschii	DD	Unkonwn		Wild	Ae.strangulata_II
AS623170	PI330489	Ae. tauschii	DD	Unkonwn	0	Wild	Ae.strangulata_II
AS623171	PI476874	Ae. tauschii	DD	Afghanistan	Latitude: 34 deg 0 min 0 sec N (34), Longitude: 66 deg 0 min 0 sec E (66) (CNT coordinates) GoogleMap it	Wild	Ae.tauschii_II
AS623172	Null-21	Ae. tauschii	DD	Turkey		Wild	Ae.strangulata_I
AS623174	PI511380	Ae. tauschii	DD	Iran	Techalousse (near Chalus)	Wild	Ae.strangulata_I
AS623175	PI554311	Ae. tauschii	DD	Turkey	14 km southwest of Van at sign reading 20 km to Van. Latitude: 38 deg 25 min 0 sec N (38.41666667), Longitude: 43 deg 18 min 0 sec E (43.3) (GIS coordinates) GoogleMap it. Elevation: 1650 meters	Wild	Ae.tauschii_I
AS623177	PI574465	Ae. tauschii	DD	Azerbaijan	Latitude: 40 deg 30 min 0 sec N (40.5), Longitude: 47 deg 0 min 0 sec E (47) (CNT coordinates) GoogleMap it.	Wild	Ae.strangulata_I
AS623178	PI603238	Ae. tauschii	DD	Azerbaijan	Kutkashen (Kutkasen) region. Latitude: 40 deg 59 min N (40.98333333), Longitude: 47 deg 50 min E (47.83333333) (GAZ coordinates) GoogleMap it. Elevation: 756 meters Comment: Elevation derived from SRTM3.	Wild	Ae.strangulata_I
AS623179	PI603243	Ae. tauschii	DD	Western Asia		Wild	Ae.strangulata_II
AS623180	PI603245	Ae. tauschii	DD	Western Asia		Wild	Ae.tauschii_I
AS623181	RL5237	Ae. tauschii	DD	Unkonwn	0	Wild	Ae.tauschii_II
AS623183	RL5288	Ae. tauschii	DD	Iran	0	Wild	Ae.strangulata_II
AS623184	RL5289	Ae. tauschii	DD	Unkonwn	0	Wild	Ae.strangulata_II
AS623186	DV183	Ae. tauschii	DD	Afghanistan	75 km W of Maimana (Maimana - Qala Naw)	Wild	Ae.tauschii_II
AS623187	DV219	Ae. tauschii	DD	Iran	29 km NW of Ramsar (Chalus - Rasht)	Wild	Ae.strangulata_II
AS623188	DV187	Ae. tauschii	DD	Afghanistan	167 km SW of Maimana (Maimana - Qala Naw)	Wild	Ae.tauschii_II
AS623189	DV189	Ae. tauschii	DD	Afghanistan	30 km NE of Qala Naw (Maimana - Qala Naw)	Wild	Ae.tauschii_II
AS623193	DV271	Ae. tauschii	DD	Iran	7.3 km SW from Avej to Hamadan	Wild	Ae.strangulata_I
AS623194	DV283	Ae. tauschii	DD	Afghanistan	37 km E from Taluquan near Karafgan Takhar	Wild	Ae.tauschii_II
AS623195	CIae1	Ae. tauschii	DD	Pakistan	Suburbs of Quetta. Latitude: 30 deg 12 min 53 sec N (30.21472222), Longitude: 67 deg 1 min 49 sec E (67.03027778) (GAZ coordinates) GoogleMap it. Elevation: 1688 meters Comment: Elevation derived from SRTM3.	Wild	Ae.tauschii_II
AS623196	CIae2	Ae. tauschii	DD	Pakistan	Chaman. Latitude: 30 deg 55 min 30 sec N (30.925), Longitude: 66 deg 26 min 47 sec E (66.44638889) (GAZ coordinates) GoogleMap it. Elevation: 1296 meters Comment: Elevation derived from SRTM3.	Wild	Ae.tauschii_II
AS623198	CIae4	Ae. tauschii	DD	Afghanistan	Jaldak to Ghazni	Wild	Ae.tauschii_II
AS623199	CIae5	Ae. tauschii	DD	Afghanistan	Kabul to Pul-i-Khumri.	Wild	Ae.tauschii_II
AS623200	CIae6	Ae. tauschii	DD	Afghanistan	Maimana to Laman. Latitude: 35 deg 17 min N (35.28333333), Longitude: 63 deg 36 min 0 sec E (63.6) (GIS coordinates) GoogleMap it. Elevation: 906 meters Comment: Elevation derived from SRTM3.	Wild	Ae.tauschii_II
AS623201	CIae8	Ae. tauschii	DD	Iran	Sari to Behshahr	Wild	Ae.strangulata_II
AS623203	CIae10	Ae. tauschii	DD	Iran	Behshahr to Gorgan; 50 km NNW of Mahabad (Mahabad - Rezaiyeh)	Wild	Ae.strangulata_II
AS623205	CIae12	Ae. tauschii	DD	Iran	Gorgan to Khoshyailagh; 12 km N of Marand (Khoy - Tabriz)	Wild	Ae.strangulata_II
AS623206	CIae13	Ae. tauschii	DD	Iran	Gorgan to Khoshyailagh; Mixed in chicken feed Tabriz	Wild	Ae.strangulata_II
AS623208	CIae15	Ae. tauschii	DD	Iran	Firuzkah, Khorasan, Iran. Latitude: 35 deg 26 min 13 sec N (35.43694444), Longitude: 60 deg 48 min 34 sec E (60.80944444) (GAZ coordinates) GoogleMap it. Elevation: 1370 meters Comment: Elevation derived from SRTM3.	Wild	Ae.strangulata_I
AS623209	CIae16	Ae. tauschii	DD	Iran	Sari to Behshahr. Latitude: 36 deg 37 min 52 sec N (36.63111111), Longitude: 53 deg 18 min 0 sec E (53.3) (GIS coordinates) GoogleMap it. Elevation: 106 meters Comment: Elevation derived from SRTM3.	Wild	Ae.strangulata_II
AS623210	CIae17	Ae. tauschii	DD	Iran	Sari to Behshahr. Latitude: 36 deg 37 min 52 sec N (36.63111111), Longitude: 53 deg 18 min 0 sec E (53.3) (GIS coordinates) GoogleMap it. Elevation: 106 meters Comment: Elevation derived from SRTM3.	Wild	Ae.strangulata_II
AS623211	CIae18	Ae. tauschii	DD	Iran	Babulsar to Sari. Latitude: 36 deg 42 min 0 sec N (36.7), Longitude: 53 deg 0 min 0 sec E (53) (GIS coordinates) GoogleMap it. Elevation: -26 meters Comment: Elevation derived from SRTM3.	Wild	Ae.strangulata_II
AS623212	CIae19	Ae. tauschii	DD	Iran	Babulsar to Chalus. Latitude: 36 deg 35 min N (36.58333333), Longitude: 52 deg 6 min 0 sec E (52.1) (GIS coordinates) GoogleMap it. Elevation: -21 meters Comment: Elevation derived from SRTM3.	Wild	Ae.strangulata_II
AS623214	CIae21	Ae. tauschii	DD	Iran	Babulsar to Chalus. Latitude: 36 deg 35 min N (36.58333333), Longitude: 52 deg 6 min 0 sec E (52.1) (GIS coordinates) GoogleMap it. Elevation: -21 meters Comment: Elevation derived from SRTM3.	Wild	Ae.strangulata_II
AS623216	CIae24	Ae. tauschii	DD	Iran	Ramsar to Rasht. Latitude: 37 deg 11 min 30 sec N (37.19166667), Longitude: 50 deg 5 min E (50.08333333) (GIS coordinates) GoogleMap it. Elevation: 268 meters Comment: Elevation derived from SRTM3.	Wild	Ae.strangulata_II
AS623217	CIae25	Ae. tauschii	DD	Iran	Locality: Ramsar to RAS ht. Latitude: 37 deg 11 min 30 sec N (37.19166667), Longitude: 50 deg 5 min E (50.08333333) (GIS coordinates) GoogleMap it. Elevation: 268 meters Comment: Elevation derived from SRTM3.	Wild	Ae.strangulata_II
AS623218	CIae26	Ae. tauschii	DD	Iran	Pahlavi. Latitude: 37 deg 28 min 16 sec N (37.47111111), Longitude: 49 deg 27 min 44 sec E (49.46222222) (GAZ coordinates) GoogleMap it. Elevation: -27 meters Comment: Elevation derived from SRTM3.	Wild	Ae.strangulata_II
AS623219	CIae27	Ae. tauschii	DD	Iran	Mahabad. Latitude: 36 deg 45 min 53 sec N (36.76472222), Longitude: 45 deg 43 min 18 sec E (45.72166667) (GAZ coordinates) GoogleMap it. Elevation: 1359 meters Comment: Elevation derived from SRTM3.	Wild	Ae.tauschii_I
AS623220	CIae28	Ae. tauschii	DD	Iran	Rezaiyeh to Khoy. Latitude: 37 deg 59 min N (37.98333333), Longitude: 45 deg 1 min 0 sec E (45.01666667) (GIS coordinates) GoogleMap it. Elevation: 1371 meters Comment: Elevation derived from SRTM3.	Wild	Ae.tauschii_I
AS623221	CIae30	Ae. tauschii	DD	Unkonwn		Wild	Ae.strangulata_I
AS623222	CIae50	Ae. tauschii	DD	Unkonwn		Wild	Ae.tauschii_I
AS623223	CIae51	Ae. tauschii	DD	Unkonwn		Wild	Ae.tauschii_II
AS623224	CIae68	Ae. tauschii	DD	Turkey	lower slopes of Mt. Ararat, Igdir. Latitude: 39 deg 48 min 0 sec N (39.8), Longitude: 44 deg 6 min 0 sec E (44.1) (GIS coordinates) GoogleMap it. Elevation: 1197 meters Comment: Elevation derived from SRTM3.	Wild	Ae.tauschii_I
AS623226	CIae72	Ae. tauschii	DD	Unkonwn		Wild	Ae.strangulata_II
AS623228	PI220326	Ae. tauschii	DD	Afghanistan	between Baghlan and Kunduz. Latitude: 36 deg 42 min 0 sec N (36.7), Longitude: 68 deg 54 min 0 sec E (68.9) (GIS coordinates) GoogleMap it. Elevation: 518 meters	Wild	Ae.tauschii_II
AS623229	PI220331	Ae. tauschii	DD	Afghanistan	40 mi. southwest of Maimana. Latitude: 35 deg 42 min 0 sec N (35.7), Longitude: 64 deg 15 min 0 sec E (64.25) (GIS coordinates) GoogleMap it. Elevation: 1169 meters Comment: Elevation derived from SRTM3.	Wild	Ae.tauschii_II
AS623230	PI220641	Ae. tauschii	DD	Afghanistan	between Kunduz and Mazar-i-Sharif. Latitude: 36 deg 42 min 0 sec N (36.7), Longitude: 68 deg 18 min 0 sec E (68.3) (GIS coordinates) GoogleMap it. Elevation: 458 meters	Wild	Ae.tauschii_II
AS623231	PI220642	Ae. tauschii	DD	Afghanistan	20 mi. south of Maimana. Latitude: 35 deg 43 min 0 sec N (35.71666667), Longitude: 64 deg 54 min 0 sec E (64.9) (GIS coordinates) GoogleMap it. Elevation: 915 meters	Wild	Ae.tauschii_II
AS623232	PI268210	Ae. tauschii	DD	Iran	20 km east of Behshahr, near sea level. Latitude: 36 deg 44 min N (36.73333333), Longitude: 53 deg 46 min 0 sec E (53.76666667) (GIS coordinates) GoogleMap it. Elevation: -7 meters Comment: Elevation derived from SRTM3.	Wild	Ae.strangulata_II
AS623233	PI276975	Ae. tauschii	DD	Turkey	Turkestan; Latitude: 45 deg 0 min 0 sec N (45), Longitude: 70 deg 0 min 0 sec E (70) (CNT coordinates) GoogleMap it.	Wild	Ae.tauschii_II
AS623234	PI276980	Ae. tauschii	DD	USSR, Caucasus	USSR, Caucasus	Wild	Ae.strangulata_I
AS623235	PI276985	Ae. tauschii	DD	Iran	Behshahr. Latitude: 36 deg 41 min 40 sec N (36.69444444), Longitude: 53 deg 32 min 33 sec E (53.5425) (GAZ coordinates) GoogleMap it. Elevation: 166 meters Comment: Elevation derived from SRTM3	Wild	Ae.strangulata_II
AS623236	PI317392	Ae. tauschii	DD	Afghanistan	4 mi. southeast of Qala Nau. Habitat: dry hillside. Latitude: 34 deg 58 min 0 sec N (34.96666667), Longitude: 63 deg 11 min E (63.18333333) (GIS coordinates) GoogleMap it. Elevation: 976 meters	Wild	Ae.tauschii_II
AS623237	PI317394	Ae. tauschii	DD	Afghanistan	18 mi. northwest of Qaddis, 7 mi. southeast of Qala Nau. Habitat: dry banks between fields, steep slope. Latitude: 34 deg 57 min 0 sec N (34.95), Longitude: 63 deg 13 min 0 sec E (63.21666667) (GIS coordinates) GoogleMap it. Elevation: 1068 meters	Wild	Ae.tauschii_II
AS623238	PI317398	Ae. tauschii	DD	Afghanistan	5 mi. southwest of Haibak. Habitat: dry hillside. Latitude: 36 deg 19 min 0 sec N (36.31666667), Longitude: 67 deg 50 min E (67.83333333) (GIS coordinates) GoogleMap it. Elevation: 1128 meters	Wild	Ae.tauschii_II
AS623239	PI349037	Ae. tauschii	DD	Azerbaijan	Latitude: 40 deg 30 min 0 sec N (40.5), Longitude: 47 deg 0 min 0 sec E (47) (CNT coordinates) GoogleMap it.	Wild	Ae.strangulata_II
AS623240	PI369627	Ae. tauschii	DD	Unkonwn		Wild	Ae.strangulata_II
AS623241	PI428564	Ae. tauschii	DD	Azerbaijan	Latitude: 40 deg 30 min 0 sec N (40.5), Longitude: 47 deg 0 min 0 sec E (47) (CNT coordinates) GoogleMap it.	Wild	Ae.strangulata_I
AS623242	PI431598	Ae. tauschii	DD	Turkmenistan	Latitude: 40 deg 0 min 0 sec N (40), Longitude: 60 deg 0 min 0 sec E (60) (CNT coordinates) GoogleMap it.	Wild	Ae.tauschii_II
AS623243	PI431599	Ae. tauschii	DD	Azerbaijan	Latitude: 40 deg 30 min 0 sec N (40.5), Longitude: 47 deg 0 min 0 sec E (47) (CNT coordinates) GoogleMap it.	Wild	Ae.strangulata_I
AS623244	PI431600	Ae. tauschii	DD	Russian Federation, Dagestan	Dagestan; Latitude: 43 deg 0 min 0 sec N (43), Longitude: 47 deg 0 min 0 sec E (47) (AD1 coordinates) GoogleMap it.	Wild	Ae.strangulata_I
AS623245	PI431601	Ae. tauschii	DD	Azerbaijan	Latitude: 40 deg 30 min 0 sec N (40.5), Longitude: 47 deg 0 min 0 sec E (47) (CNT coordinates) GoogleMap it.	Wild	Ae.strangulata_I
AS623246	PI431602	Ae. tauschii	DD	Turkmenistan	Latitude: 40 deg 0 min 0 sec N (40), Longitude: 60 deg 0 min 0 sec E (60) (CNT coordinates) GoogleMap it.	Wild	Ae.strangulata_I
AS623247	PI431603	Ae. tauschii	DD	Azerbaijan	Latitude: 39 deg 15 min 0 sec N (39.25), Longitude: 45 deg 30 min 0 sec E (45.5) (AD1 coordinates) GoogleMap it.	Wild	Ae.strangulata_I
AS623248	PI452130	Ae. tauschii	DD	China	Honan Province. Latitude: 34 deg 0 min 0 sec N (34), Longitude: 114 deg 0 min 0 sec E (114) (AD1 coordinates) GoogleMap it.	Wild	Ae.tauschii_II
AS623249	PI452131	Ae. tauschii	DD	China	Tsinghai Province. Latitude: 36 deg 0 min 0 sec N (36), Longitude: 96 deg 0 min 0 sec E (96) (AD1 coordinates) GoogleMap it.	Wild	Ae.tauschii_II
AS623250	PI486265	Ae. tauschii	DD	Turkey	6km south of Semdinli. Latitude: 37 deg 12 min 0 sec N (37.2), Longitude: 44 deg 37 min 0 sec E (44.61666667) (GIS coordinates) GoogleMap it. Elevation: 1700 meters Collectors:	Wild	Ae.strangulata_I
AS623251	PI486266	Ae. tauschii	DD	Turkey	6km south of Semdinli. Latitude: 37 deg 12 min 0 sec N (37.2), Longitude: 44 deg 37 min 0 sec E (44.61666667) (GIS coordinates) GoogleMap it. Elevation: 1700 meters	Wild	Ae.strangulata_I
AS623252	PI486267	Ae. tauschii	DD	Turkey	6km south of Semdinli. Latitude: 37 deg 12 min 0 sec N (37.2), Longitude: 44 deg 37 min 0 sec E (44.61666667) (GIS coordinates) GoogleMap it. Elevation: 1700 meters	Wild	Ae.strangulata_I
AS623253	PI486271	Ae. tauschii	DD	Turkey	42km southeast of Ercis-Karayollari Bakimevi. Latitude: 38 deg 55 min 0 sec N (38.91666667), Longitude: 43 deg 36 min 0 sec E (43.6) (GIS coordinates) GoogleMap it. Elevation: 1700 meters	Wild	Ae.tauschii_I
AS623254	PI486272	Ae. tauschii	DD	Turkey	42km southeast of Ercis-Karayollari Bakimevi. Latitude: 38 deg 55 min 0 sec N (38.91666667), Longitude: 43 deg 36 min 0 sec E (43.6) (GIS coordinates) GoogleMap it. Elevation: 1700 meters	Wild	Ae.tauschii_I
AS623255	PI486273	Ae. tauschii	DD	Turkey	35km west of Tuzluca. Latitude: 40 deg 9 min 0 sec N (40.15), Longitude: 43 deg 22 min 0 sec E (43.36666667) (GIS coordinates) GoogleMap it. Elevation: 1010 meters	Wild	Ae.tauschii_I
AS623256	PI486274	Ae. tauschii	DD	Turkey	35km west of Tuzluca. Latitude: 40 deg 9 min 0 sec N (40.15), Longitude: 43 deg 22 min 0 sec E (43.36666667) (GIS coordinates) GoogleMap it. Elevation: 1010 meters	Wild	Ae.tauschii_I
AS623258	PI486276	Ae. tauschii	DD	Turkey	6km southwest of Kagizman-Igdir-Erzurum Road Junction. Latitude: 40 deg 8 min N (40.13333333), Longitude: 43 deg 4 min 0 sec E (43.06666667) (GIS coordinates) GoogleMap it. Elevation: 1190 meters	Wild	Ae.tauschii_I
AS623259	PI486277	Ae. tauschii	DD	Turkey	24km southwest of Kagizman-Igdir-Erzurum Road Junction. Latitude: 40 deg 5 min N (40.08333333), Longitude: 42 deg 56 min E (42.93333333) (GIS coordinates) GoogleMap it. Elevation: 1300 meters	Wild	Ae.tauschii_I
AS623260	PI499262	Ae. tauschii	DD	China	Latitude: 42 deg 0 min 0 sec N (42), Longitude: 86 deg 0 min 0 sec E (86) (AD1 coordinates) GoogleMap it.	Wild	Ae.tauschii_II
AS623262	PI499264	Ae. tauschii	DD	France		Wild	Ae.strangulata_II
AS623264	PI508262	Ae. tauschii	DD	China	Latitude: 42 deg 0 min 0 sec N (42), Longitude: 86 deg 0 min 0 sec E (86) (AD1 coordinates) GoogleMap it.	Wild	Ae.tauschii_II
AS623265	PI508263	Ae. tauschii	DD	China	Latitude: 36 deg 0 min 0 sec N (36), Longitude: 109 deg 0 min 0 sec E (109) (AD1 coordinates) GoogleMap it.	Wild	Ae.tauschii_II
AS623266	PI508264	Ae. tauschii	DD	China	Latitude: 34 deg 0 min 0 sec N (34), Longitude: 114 deg 0 min 0 sec E (114) (AD1 coordinates) GoogleMap it.	Wild	Ae.tauschii_II
AS623268	PI511363	Ae. tauschii	DD	Afghanistan	75 km W of Maimana (Maimana - Qala Naw)	Wild	Ae.tauschii_II
AS623270	PI511366	Ae. tauschii	DD	Afghanistan	Jaldak	Wild	Ae.tauschii_II
AS623271	PI511367	Ae. tauschii	DD	Afghanistan	4 km N of Kabul	Wild	Ae.tauschii_II
AS623272	PI511368	Ae. tauschii	DD	Iran	2 km N of Karaj (Suburbs of Tehran)	Wild	Ae.strangulata_I
AS623273	PI511369	Ae. tauschii	DD	Iran	NE of Koshyailagh (Gorgan - Khoshyailagh)	Wild	Ae.tauschii_II
AS623275	PI511375	Ae. tauschii	DD	Unkonwn		Wild	Ae.tauschii_II
AS623276	PI511378	Ae. tauschii	DD	Iran	32 km S of Khoy (Rezaiyeh - Khoy)	Wild	Ae.strangulata_I
AS623277	PI511379	Ae. tauschii	DD	Iran	Khoy	Wild	Ae.strangulata_I
AS623279	PI511381	Ae. tauschii	DD	Iran	5 km W of Behshahr (Sari - Behshahr)	Wild	Ae.strangulata_II
AS623280	PI511382	Ae. tauschii	DD	Iran	5 km W of Behshahr (Sari - Behshahr)	Wild	Ae.strangulata_II
AS623281	PI511383	Ae. tauschii	DD	Iran	15 km E of Behshahr (Behshahr - Gorgan)	Wild	Ae.strangulata_II
AS623282	PI542277	Ae. tauschii	DD	Turkey	Aegean Agric. Research Inst. Gene Bank, Menemen Elevation: 30 meters	Wild	Ae.strangulata_I
AS623283	PI554306	Ae. tauschii	DD	Turkey	Latitude: 39 deg 0 min 0 sec N (39), Longitude: 35 deg 0 min 0 sec E (35) (CNT coordinates) GoogleMap it.	Wild	Ae.tauschii_I
AS623284	PI554309	Ae. tauschii	DD	Turkey	21 km east of Tatvan. Latitude: 38 deg 28 min 0 sec N (38.46666667), Longitude: 42 deg 27 min 0 sec E (42.45) (GIS coordinates) GoogleMap it. Elevation: 1575 meters Collectors:	Wild	Ae.tauschii_I
AS623285	PI554310	Ae. tauschii	DD	Turkey	14 km southwest of Van at sign reading 20 km to Van. Latitude: 38 deg 25 min 0 sec N (38.41666667), Longitude: 43 deg 18 min 0 sec E (43.3) (GIS coordinates) GoogleMap it. Elevation: 1650 meters	Wild	Ae.tauschii_I
AS623287	PI554312	Ae. tauschii	DD	Turkey	14 km southwest of Van at sign reading 20 km to Van. Latitude: 38 deg 25 min 0 sec N (38.41666667), Longitude: 43 deg 18 min 0 sec E (43.3) (GIS coordinates) GoogleMap it. Elevation: 1650 meters	Wild	Ae.tauschii_I
AS623288	PI554313	Ae. tauschii	DD	Turkey	14 km southwest of Van at sign reading 20 km to Van. Latitude: 38 deg 25 min 0 sec N (38.41666667), Longitude: 43 deg 18 min 0 sec E (43.3) (GIS coordinates) GoogleMap it. Elevation: 1650 meters	Wild	Ae.tauschii_I
AS623289	PI554314	Ae. tauschii	DD	Turkey	14 km southwest of Van at sign reading 20 km to Van. Latitude: 38 deg 25 min 0 sec N (38.41666667), Longitude: 43 deg 18 min 0 sec E (43.3) (GIS coordinates) GoogleMap it. Elevation: 1650 meters	Wild	Ae.tauschii_I
AS623290	PI554315	Ae. tauschii	DD	Turkey	14 km southwest of Van at sign reading 20 km to Van. Latitude: 38 deg 25 min 0 sec N (38.41666667), Longitude: 43 deg 18 min 0 sec E (43.3) (GIS coordinates) GoogleMap it. Elevation: 1650 meters	Wild	Ae.tauschii_I
AS623292	PI554317	Ae. tauschii	DD	Turkey	14 km southwest of Van at sign reading 20 km to Van. Latitude: 38 deg 25 min 0 sec N (38.41666667), Longitude: 43 deg 18 min 0 sec E (43.3) (GIS coordinates) GoogleMap it. Elevation: 1650 meters	Wild	Ae.tauschii_I
AS623293	PI554318	Ae. tauschii	DD	Turkey	31 km southeast of Gecitli; 3 km east of Cukurca junction toward Hakkari. Latitude: 37 deg 29 min N (37.48333333), Longitude: 43 deg 39 min 0 sec E (43.65) (GIS coordinates) GoogleMap it. Elevation: 1075 meters	Wild	Ae.tauschii_I
AS623294	PI554319	Ae. tauschii	DD	Turkey	12 km southwest of Hakkari on road to Uludere. Latitude: 37 deg 29 min N (37.48333333), Longitude: 43 deg 43 min 0 sec E (43.71666667) (GIS coordinates) GoogleMap it. Elevation: 1200 meters	Wild	Ae.tauschii_I
AS623297	PI554323	Ae. tauschii	DD	Turkey	58 km north of Van. Latitude: 38 deg 53 min N (38.88333333), Longitude: 43 deg 34 min 0 sec E (43.56666667) (GIS coordinates) GoogleMap it. Elevation: 1710 meters	Wild	Ae.tauschii_I
AS623298	PI554324	Ae. tauschii	DD	Turkey	6 km southwest of Kagizman toward Karakurt. Habitat: Aras River flood plain. Latitude: 40 deg 8 min N (40.13333333), Longitude: 43 deg 4 min 0 sec E (43.06666667) (GIS coordinates) GoogleMap it. Elevation: 1275 meters	Wild	Ae.tauschii_I
AS623299	PI560533	Ae. tauschii	DD	Turkey	Roadside along Lake Van, about 3km W of Ermisler. Habitat: Steep roadbank. Latitude: 38 deg 52 min 0 sec N (38.86666667), Longitude: 43 deg 28 min 0 sec E (43.46666667) (MAP coordinates) GoogleMap it. Elevation: 1630 meters	Wild	Ae.tauschii_I
AS623300	PI560534	Ae. tauschii	DD	Turkey	Top of citadel hill in the town. Town of Hakkari. Habitat: Weed in disturbed soil around tree plantings, near walls and fences. Latitude: 37 deg 35 min N (37.58333333), Longitude: 43 deg 44 min E (43.73333333) (MAP coordinates) GoogleMap it. Elevation: 1770 meters	Wild	Ae.tauschii_I
AS623302	PI560536	Ae. tauschii	DD	Turkey	along Lake Van, 2km NE of Yayliyaka. Habitat: Low ground, irrigated field. Latitude: 38 deg 50 min N (38.83333333), Longitude: 43 deg 24 min 0 sec E (43.4) (MAP coordinates) GoogleMap it. Elevation: 1625 meters	Wild	Ae.tauschii_I
AS623303	PI560538	Ae. tauschii	DD	Turkey	1 km W of Koyluca on road from Van-Tatvan. Habitat: Beneath near-vertical rock in grazed shrubby area with much fine-grained bare soil, steep (50%) N slope facing Lake Van. Latitude: 38 deg 28 min 0 sec N (38.46666667), Longitude: 42 deg 30 min 0 sec E (42.5) (MAP coordinates) GoogleMap it. Elevation: 1670 meters	Wild	Ae.tauschii_I
AS623304	PI560753	Ae. tauschii	DD	Turkey	2.5km N of road junction to Beytussebap on Cukurca-Hakkari road. Habitat: Steep W facing grazed slope along road,. Latitude: 37 deg 29 min N (37.48333333), Longitude: 43 deg 32 min E (43.53333333) (MAP coordinates) GoogleMap it. Elevation: 1080 meters	Wild	Ae.tauschii_I
AS623306	PI560755	Ae. tauschii	DD	Turkey	Bembo village, 13.8km W of Yuksekova-Semdinli road. Habitat: Steep S facing grazed slope above military base, region of Quercus/Pistacia scrub forest. Latitude: 37 deg 23 min N (37.38333333), Longitude: 44 deg 27 min 0 sec E (44.45) (MAP coordinates) GoogleMap it. Elevation: 1440 meters	Wild	Ae.strangulata_I
AS623307	PI560756	Ae. tauschii	DD	Turkey	10km S of junction to Yuksekova on Hakkari-Van road. Habitat: Grazed E facing slope above Zap River, scattered Ziziphus/Pistacia. Latitude: 37 deg 42 min 0 sec N (37.7), Longitude: 43 deg 58 min 0 sec E (43.96666667) (MAP coordinates) GoogleMap it. Elevation: 1450 meters	Wild	Ae.tauschii_I
AS623308	PI574464	Ae. tauschii	DD	Azerbaijan	Latitude: 40 deg 30 min 0 sec N (40.5), Longitude: 47 deg 0 min 0 sec E (47) (CNT coordinates) GoogleMap it.	Wild	Ae.strangulata_I
AS623310	PI574466	Ae. tauschii	DD	Georgia	Latitude: 42 deg 0 min 0 sec N (42), Longitude: 43 deg 30 min 0 sec E (43.5) (CNT coordinates) GoogleMap it.	Wild	Ae.strangulata_I
AS623311	PI574467	Ae. tauschii	DD	Russian Federation, Dagestan	Dagestan; Latitude: 43 deg 0 min 0 sec N (43), Longitude: 47 deg 0 min 0 sec E (47) (AD1 coordinates) GoogleMap it.	Wild	Ae.tauschii_I
AS623312	PI574468	Ae. tauschii	DD	Armenia	Latitude: 40 deg 30 min 0 sec N (40.5), Longitude: 45 deg 0 min 0 sec E (45) (CNT coordinates) GoogleMap it.	Wild	Ae.tauschii_II
AS623313	PI574469	Ae. tauschii	DD	India	Latitude: 20 deg 0 min 0 sec N (20), Longitude: 77 deg 0 min 0 sec E (77) (CNT coordinates) GoogleMap it.	Wild	Ae.tauschii_II
AS623314	PI603220	Ae. tauschii	DD	Western Asia		Wild	Ae.tauschii_II
AS623315	PI603221	Ae. tauschii	DD	Western Asia		Wild	Ae.tauschii_II
AS623316	PI603222	Ae. tauschii	DD	USSR		Wild	Ae.tauschii_II
AS623317	PI603223	Ae. tauschii	DD	Iran	Behshahr. Latitude: 36 deg 41 min N (36.68333333), Longitude: 53 deg 32 min E (53.53333333) (GAZ coordinates) GoogleMap it. Elevation: 166 meters Comment: Elevation derived from SRTM3.	Wild	Ae.strangulata_II
AS623318	PI603224	Ae. tauschii	DD	Russian Federation, Dagestan	Latitude: 43 deg 0 min 0 sec N (43), Longitude: 47 deg 0 min 0 sec E (47) (AD1 coordinates) GoogleMap it.	Wild	Ae.strangulata_I
AS623319	PI603226	Ae. tauschii	DD	Iran	7 km west of Neka on East coast of Caspian Sea. Latitude: 36 deg 35 min N (36.58333333), Longitude: 53 deg 30 min 0 sec E (53.5) (GIS coordinates) GoogleMap it. Elevation: 328 meters Comment: Elevation derived from SRTM3	Wild	Ae.strangulata_II
AS623320	PI603227	Ae. tauschii	DD	Iran	10 km north of Gorgan on east coast of Caspian Sea. Latitude: 36 deg 52 min 0 sec N (36.86666667), Longitude: 54 deg 29 min E (54.48333333) (GIS coordinates) GoogleMap it. Elevation: 62 meters Comment: Elevation derived from SRTM3	Wild	Ae.strangulata_II
AS623321	PI603228	Ae. tauschii	DD	Iran	Gorgan. Latitude: 36 deg 50 min N (36.83333333), Longitude: 54 deg 29 min E (54.48333333) (GAZ coordinates) GoogleMap it. Elevation: 110 meters Comment: Elevation derived from SRTM3.	Wild	Ae.strangulata_II
AS623322	PI603229	Ae. tauschii	DD	Azerbaijan	Latitude: 40 deg 30 min 0 sec N (40.5), Longitude: 47 deg 0 min 0 sec E (47) (CNT coordinates) GoogleMap it.	Wild	Ae.strangulata_I
AS623323	PI603230	Ae. tauschii	DD	Azerbaijan	Village of Ordovadi	Wild	Ae.strangulata_II
AS623326	PI603233	Ae. tauschii	DD	Azerbaijan	Shemakha (Semacha) region, Geoglyarskaya road. Latitude: 40 deg 5 min N (40.08333333), Longitude: 49 deg 24 min 0 sec E (49.4) (GAZ coordinates) GoogleMap it. Elevation: 780 meters	Wild	Ae.strangulata_I
AS623327	PI603234	Ae. tauschii	DD	Azerbaijan	Kutkashen region, near Getgashena. Latitude: 40 deg 59 min N (40.98333333), Longitude: 47 deg 50 min E (47.83333333) (GAZ coordinates) GoogleMap it. Elevation: 600 meters	Wild	Ae.strangulata_II
AS623328	PI603235	Ae. tauschii	DD	Azerbaijan	Kusary region, village of Chavadsaoo. Latitude: 41 deg 27 min 0 sec N (41.45), Longitude: 48 deg 27 min 0 sec E (48.45) (GAZ coordinates) GoogleMap it. Elevation: 750 meters	Wild	Ae.strangulata_II
AS623329	PI603236	Ae. tauschii	DD	Turkmenistan	In the Mezetli Sount Khakardakck mountain range. Latitude: 40 deg 0 min 0 sec N (40), Longitude: 60 deg 0 min 0 sec E (60) (CNT coordinates) GoogleMap it. Elevation: 1400 meters	Wild	Ae.strangulata_I
AS623330	PI603237	Ae. tauschii	DD	Azerbaijan	Sheki (Seki) region. Latitude: 41 deg 12 min 0 sec N (41.2), Longitude: 47 deg 10 min 0 sec E (47.16666667) (GAZ coordinates) GoogleMap it. Elevation: 595 meters Comment: Elevation derived from SRTM3.	Wild	Ae.strangulata_I
AS623332	PI603239	Ae. tauschii	DD	Azerbaijan	Divichi (Davaci) region, town of Ezmarail. Latitude: 41 deg 12 min 0 sec N (41.2), Longitude: 49 deg 2 min E (49.03333333) (GAZ coordinates) GoogleMap it. Elevation: 460 meters	Wild	Ae.strangulata_I
AS623333	PI603240	Ae. tauschii	DD	Azerbaijan	Shemakha (Semacha) region, town of Marevka. Latitude: 40 deg 38 min N (40.63333333), Longitude: 48 deg 37 min 0 sec E (48.61666667) (GAZ coordinates) GoogleMap it. Elevation: 1200 meters	Wild	Ae.strangulata_I
AS623334	PI603241	Ae. tauschii	DD	Azerbaijan	Shemakha (Semacha) region, town of Maraza. Latitude: 40 deg 32 min N (40.53333333), Longitude: 48 deg 55 min 0 sec E (48.91666667) (GAZ coordinates) GoogleMap it. Elevation: 1000 meters	Wild	Ae.strangulata_I
AS623335	PI603242	Ae. tauschii	DD	Turkmenistan	Kara-Kala. Latitude: 38 deg 29 min N (38.48333333), Longitude: 56 deg 18 min 0 sec E (56.3) (GAZ coordinates) GoogleMap it. Elevation: 1200 meters	Wild	Ae.strangulata_II
AS623337	PI603244	Ae. tauschii	DD	Iran	Gorgan railway station. Latitude: 36 deg 50 min N (36.83333333), Longitude: 54 deg 29 min E (54.48333333) (GAZ coordinates) GoogleMap it. Elevation: 110 meters Comment: Elevation derived from SRTM3.	Wild	Ae.tauschii_I
AS623339	PI603249	Ae. tauschii	DD	Iran	2 km N of Karaj (Suburbs of Tehran)	Wild	Ae.strangulata_I
AS623340	PI603250	Ae. tauschii	DD	Iran	5 km W of Behshahr (Sari - Behshahr)	Wild	Ae.strangulata_II
AS623341	PI603251	Ae. tauschii	DD	Iran	9 km northwest of Ramsar (Chalus-Rasht). Latitude: 36 deg 54 min 1 sec N (36.90027778), Longitude: 50 deg 40 min 57 sec E (50.6825) (GIS coordinates) GoogleMap it. Elevation: -1 meters Comment: Elevation derived from SRTM3.	Wild	Ae.strangulata_II
AS623342	PI603252	Ae. tauschii	DD	Iran	Suburbs of Mahabad	Wild	Ae.tauschii_I
AS623343	PI603253	Ae. tauschii	DD	Iran	Ramsar	Wild	Ae.strangulata_II
AS623345	PI603255	Ae. tauschii	DD	Armenia	Aragaband (Erevan - Airport) Armenia	Wild	Ae.tauschii_I
AS623346	PI603256	Ae. tauschii	DD	Azerbaijan	Latitude: 40 deg 30 min 0 sec N (40.5), Longitude: 47 deg 0 min 0 sec E (47) (CNT coordinates) GoogleMap it.	Wild	Ae.strangulata_II
AS623350	IG111043	Ae. tauschii	DD	Syrian Arab Republic	12 km S Resafa	Wild	Ae.tauschii_I
AS623351	IG120736	Ae. tauschii	DD	Uzbekistan	10 km E of Kattakurgan	Wild	Ae.tauschii_II
AS623352	IG123880	Ae. tauschii	DD	Uzbekistan	Satarov farm,Yangi Kurgan	Wild	Ae.tauschii_II
AS623353	IG123902	Ae. tauschii	DD	Uzbekistan	Andijan	Wild	Ae.tauschii_II
AS623354	IG123910	Ae. tauschii	DD	Uzbekistan	Neftprom village, Andijan	Wild	Ae.tauschii_II
AS623355	IG123933	Ae. tauschii	DD	Uzbekistan	Qorasoy	Wild	Ae.tauschii_II
AS623357	IG131459	Ae. tauschii	DD	Kazakhstan	28 km along road to Nicholievka after turning off main road from Chillick-Alma-Ata road	Wild	Ae.tauschii_II
AS623358	IG131606	Ae. tauschii	DD	Kyrgyzstan	70 km after Kasa village on the way to Tashkent, just after Talas village	Wild	Ae.tauschii_II
AS623359	IG131634	Ae. tauschii	DD	Kazakhstan	48 Km on road to Shaulder village after turning north west from Syrdriya river	Wild	Ae.tauschii_II
AS623360	IG131676	Ae. tauschii	DD	Tajikistan	Yanchin area, 4 Km from Norw to Uroteppe	Wild	Ae.tauschii_II
AS623361	IG131677	Ae. tauschii	DD	Tajikistan	Yanchin area, 4 Km from Norw to Uroteppe	Wild	Ae.tauschii_II
AS623362	IG131687	Ae. tauschii	DD	Tajikistan	Yanchin area, St. from Dolijan	Wild	Ae.tauschii_II
AS623363	IG131779	Ae. tauschii	DD	Tajikistan	Schachristan area, Ochtangi village	Wild	Ae.tauschii_II
AS623364	IG131787	Ae. tauschii	DD	Tajikistan	Schachristan area, Kusch-Kurgan village local experiment station	Wild	Ae.tauschii_II
AS623365	IG140164	Ae. tauschii	DD	Tajikistan	Kulyab. 5 kms from Tano	Wild	Ae.tauschii_II
AS623366	IG140372	Ae. tauschii	DD	Tajikistan	Kulyab. 7 km SE of Hudz	Wild	Ae.tauschii_II
AS623368	IG46638	Ae. tauschii	DD	Pakistan	Rangi Tok 25 km N Mastung	Wild	Ae.tauschii_II
AS623369	IG46639	Ae. tauschii	DD	Pakistan	Sariab(A.R.Inst) 12 km S Quetta	Wild	Ae.tauschii_II
AS623371	IG46641	Ae. tauschii	DD	Pakistan	Niam Ghandi 15 km S Sariab	Wild	Ae.tauschii_II
AS623372	IG46643	Ae. tauschii	DD	Pakistan	Kali Taj Mohamed 11 km E Quetta	Wild	Ae.tauschii_II
AS623373	IG46645	Ae. tauschii	DD	Pakistan	Attok Zai 16 km NE Quetta	Wild	Ae.tauschii_II
AS623374	IG46646	Ae. tauschii	DD	Pakistan	Urak 24 km NE Quetta	Wild	Ae.tauschii_II
AS623375	IG46649	Ae. tauschii	DD	Pakistan	Baruri 10 km W Quetta	Wild	Ae.tauschii_II
AS623378	IG46654	Ae. tauschii	DD	Pakistan	8 km N Kuchlok	Wild	Ae.tauschii_II
AS623379	IG46655	Ae. tauschii	DD	Pakistan	500m N Yaru Karez	Wild	Ae.tauschii_II
AS623380	IG46656	Ae. tauschii	DD	Pakistan	Khushdil Khan Lake opposite Guesthouse	Wild	Ae.tauschii_II
AS623381	IG46657	Ae. tauschii	DD	Pakistan	Loar Mawali 25 km NE Pishin	Wild	Ae.tauschii_II
AS623383	IG46662	Ae. tauschii	DD	Pakistan	Kasim Kali 8 km E Kuchlok	Wild	Ae.tauschii_II
AS623384	IG46663	Ae. tauschii	DD	Pakistan	Gawal 15 km W Khanozai	Wild	Ae.tauschii_II
AS623386	IG46666	Ae. tauschii	DD	Pakistan	Khanmetharzai 25 km W Muslim Bagh	Wild	Ae.tauschii_II
AS623387	IG46667	Ae. tauschii	DD	Pakistan	Urgus 1 km W Muslim Bagh	Wild	Ae.tauschii_II
AS623388	IG46668	Ae. tauschii	DD	Pakistan	Kali Khali 15 km SW Quetta	Wild	Ae.tauschii_II
AS623390	IG46671	Ae. tauschii	DD	Pakistan	Sher Jan Agha 28 km S Nushki	Wild	Ae.tauschii_II
AS623391	IG46672	Ae. tauschii	DD	Pakistan	Nastung 50km S Quetta	Wild	Ae.tauschii_II
AS623392	IG46673	Ae. tauschii	DD	Pakistan	Khad Kocha 31 km S Mastung	Wild	Ae.tauschii_II
AS623394	IG46675	Ae. tauschii	DD	Pakistan	Kach 52 km W Ziarat	Wild	Ae.tauschii_II
AS623395	IG46677	Ae. tauschii	DD	Pakistan	Wam Ziarat 32 km W Ziarat	Wild	Ae.tauschii_II
AS623396	IG46678	Ae. tauschii	DD	Pakistan	Warchum 24 km W Ziarat	Wild	Ae.tauschii_II
AS623397	IG46679	Ae. tauschii	DD	Pakistan	Khaili Azad 29 km E Muslim	Wild	Ae.tauschii_II
AS623398	IG46682	Ae. tauschii	DD	Pakistan	30 km E Qilla Saif Ullah	Wild	Ae.tauschii_II
AS623399	IG46889	Ae. tauschii	DD	Pakistan	Quetta-Chaman	Wild	Ae.tauschii_II
AS623402	IG47234	Ae. tauschii	DD	Pakistan	Lake Hanna-road to Urak	Wild	Ae.tauschii_II
AS623403	IG47236	Ae. tauschii	DD	Pakistan		Wild	Ae.tauschii_II
AS623404	IG47259	Ae. tauschii	DD	Syrian Arab Republic	12 km S Rasafa	Wild	Ae.tauschii_I
AS623405	IG47560	Ae. tauschii	DD	Syrian Arab Republic	Rasafa	Wild	Ae.tauschii_I
AS623408	IG48539	Ae. tauschii	DD	Uzbekistan	10 km NE Yangiyul	Wild	Ae.tauschii_II
AS623409	IG48544	Ae. tauschii	DD	Uzbekistan	Dzhizak to Gallya-Aral	Wild	Ae.tauschii_II
AS623410	IG48551	Ae. tauschii	DD	Uzbekistan	Gallya-Aral to Umshuk	Wild	Ae.tauschii_II
AS623411	IG48553	Ae. tauschii	DD	Uzbekistan	Samarkand to Pendzhikent	Wild	Ae.tauschii_II
AS623413	IG48556	Ae. tauschii	DD	Tajikistan	Pendzhikent to Urmefan	Wild	Ae.tauschii_II
AS623414	IG48559	Ae. tauschii	DD	Tajikistan	Ayni to Shakhristan	Wild	Ae.tauschii_II
AS623415	IG48561	Ae. tauschii	DD	Tajikistan	at Ura-Tjube	Wild	Ae.tauschii_II
AS623416	IG48564	Ae. tauschii	DD	Tajikistan	NE Ura-Tjube to Begova	Wild	Ae.tauschii_II
AS623417	IG48565	Ae. tauschii	DD	Uzbekistan	Utch-Aryk; between quqond and Fergana	Wild	Ae.tauschii_II
AS623418	IG48566	Ae. tauschii	DD	Uzbekistan	E Utch-Aryk to Fergana	Wild	Ae.tauschii_II
AS623420	IG48568	Ae. tauschii	DD	Uzbekistan	W Turya-Kurgan	Wild	Ae.tauschii_II
AS623421	IG48570	Ae. tauschii	DD	Uzbekistan	E Pap; road Namangan to Angren	Wild	Ae.tauschii_II
AS623422	IG48587	Ae. tauschii	DD	Uzbekistan	Sariasiva; town petrol station; 4 km NE of Denay	Wild	Ae.tauschii_II
