# Supplementary material for: Genome-wide association study of 29 morphological traits in Aegilops tauschii
Source: Sci Rep. 2015 Oct 27;5:15562. doi: 10.1038/srep15562 (PMC4622089; doi:10.1038/srep15562)
Supplement: Supplementary Information Table S10 [file srep15562-s6.xls]

## Sheet: Table S10
Table S10. Abbreviation and description of the 29 morphological traits investigated in the study
Abbreviation	Full trait name	Description	Unit
PH	Plant height	The average length of the main stem of five plants	cm
SL	Spike length	The average length of the spike of five plants	cm
IL1	Internode length 1	The average length of first internode of rachis of five spikes	mm
IL2	Internode length 2	The average length of second internode of rachis of five spikes	mm
IL3	Internode length 3	The average length of third internode of rachis of five spikes	mm
IL4	Internode length 4	The average length of fourth internode of rachis of five spikes	mm
FL	Flag leaf length	The average length of flag leaf of five plants	cm
FW	Flag leaf width	The average width of flag leaf of five plants	mm
LN	leaf numbers	The average number of leaf of five plants	count
SNN	Stem node numbers	The average node numbers of the main stem of five plants	count
AL1	Awn length 1	The average length of left tip awn of five plants	mm
AL2	Awn length 2	The average length of right tip awn of five plants	mm
SPL	Spikelet length	The average length of middle spikelet of five spikes	mm
SPW	Spikelet width	The average width of middle spikelet of five spikes	mm
SPN	Spikelet numbers	The average number of spikelet of five spikes	count
GL1	Glume length 1	The average length of left glume of middle spikelet of five spikes	mm
GL2	Glume length 2	The average length of right glume of middle spikelet of five spikes	mm
GW1	Glume width 1	The average width of left glume of middle spikelet of five spikes	mm
GW2	Glume width 2	The average width of right glume of middle spikelet of five spikes	mm
GT1	Glume thickness 1	The average thickness of left glume of middle spikelet of five spikes	mm
GT2	Glume thickness 2	The average thickness of right glume of middle spikelet of five spikes	mm
LL1	Lemma length 1	The average length of left lemma of middle spikelet of five spikes	mm
LL2	Lemma length 2	The average length of right lemma of middle spikelet of five spikes	mm
LW1	Lemma width 1	The average width of left lemma of middle spikelet of five spikes	mm
LW2	Lemma width 2	The average width of right lemma of middle spikelet of five spikes	mm
PL1	Palea length 1	The average length of left palea of middle spikelet of five spikes	mm
PL2	Palea length 2	The average length of right palea of middle spikelet of five spikes	mm
PW1	Palea width 1	The average width of left palea of middle spikelet of five spikes	mm
PW2	Palea width 2	The average width of right palea of middle spikelet of five spikes	mm
